# Supplementary material for: A physics-informed neural SDE network for learning cellular dynamics from time-series scRNA-seq data
Source: Bioinformatics. 2024 Sep 4;40(Suppl 2):ii120–7. doi: 10.1093/bioinformatics/btae400 (PMC11373338; doi:10.1093/bioinformatics/btae400)
Supplement: btae400_Supplementary_Data [file btae400_supplementary_data.zip]

Archive with 8 entries (8 files):
- .DS_Store
- Jiang-249-lett.docx
- Jiang-249-main.aux
- Jiang-249-main.out
- Jiang-249-main.synctex
- Jiang-249-SI.pdf
- oup-authoring-template.cls
- reference.bib
