# Supplementary material for: A physics-informed neural SDE network for learning cellular dynamics from time-series scRNA-seq data
Source: Bioinformatics. 2024 Sep 4;40(Suppl 2):ii120–7. doi: 10.1093/bioinformatics/btae400 (PMC11373338; doi:10.1093/bioinformatics/btae400)
Supplement: btae400_Supplementary_Data [file btae400_supplementary_data.zip › Jiang-249-main.aux]

\relax 
\providecommand\hyper@newdestlabel[2]{}
\providecommand\HyperFirstAtBeginDocument{\AtBeginDocument}
\HyperFirstAtBeginDocument{\ifx\hyper@anchor\@undefined
\global\let\oldcontentsline\contentsline
\gdef\contentsline#1#2#3#4{\oldcontentsline{#1}{#2}{#3}}
\global\let\oldnewlabel\newlabel
\gdef\newlabel#1#2{\newlabelxx{#1}#2}
\gdef\newlabelxx#1#2#3#4#5#6{\oldnewlabel{#1}{{#2}{#3}}}
\AtEndDocument{\ifx\hyper@anchor\@undefined
\let\contentsline\oldcontentsline
\let\newlabel\oldnewlabel
\fi}
\fi}
\global\let\hyper@last\relax 
\gdef\HyperFirstAtBeginDocument#1{#1}
\providecommand\HyField@AuxAddToFields[1]{}
\providecommand\HyField@AuxAddToCoFields[2]{}
\citation{Schiebinger2019OptimalTransportAO}
\citation{Tong2020TrajectoryNetAD,Huguet2022ManifoldIO}
\citation{Yeo2021GenerativeMO,zhang2023modeling}
\citation{Tong2020TrajectoryNetAD}
\citation{Yeo2021GenerativeMO}
\citation{Tong2020TrajectoryNetAD}
\citation{Huguet2022ManifoldIO}
\newcplabel{^_1}{1}
\@writefile{toc}{\contentsline {section}{\numberline {1}Introduction}{1}{section.1}}
\citation{zhang2023modeling}
\citation{evans1983introduction,evans2022partial}
\citation{Yeo2021GenerativeMO}
\citation{jiang2022dynamic}
\citation{onken2021ot}
\citation{li2020scalable,kidger2021neuralsde}
\citation{li2020scalable,kidger2021neuralsde}
\@writefile{toc}{\contentsline {section}{\numberline {2}Materials and methods}{2}{section.2}}
\newlabel{sec2}{{2}{2}{Materials and methods}{section.2}{}}
\@writefile{toc}{\contentsline {subsection}{\numberline {{2.1}}Datasets}{2}{subsection.2.1}}
\@writefile{toc}{\contentsline {subsection}{\numberline {{2.2}}Overview of PINSDE}{2}{subsection.2.2}}
\@writefile{toc}{\contentsline {subsection}{\numberline {{2.3}}Mathematical formulation / Notation}{2}{subsection.2.3}}
\citation{evans1983introduction,evans2022partial}
\@writefile{lof}{\contentsline {figure}{\numberline {1}{\ignorespaces  Overview of PINSDE. PINSDE combines neural SDEs and physics-informed insights to learn cellular dynamics from time-series scRNA-seq data. Specifically, we depict cellular differentiation as diffusion processes governed by SDEs, with both drift and diffusion coefficients modeled through separate neural networks. By integrating the HJB regularization, the resulting physics-informed loss function guides our model to find the optimal potential landscape with accurate long-term prediction and biological interpretability. \relax }}{3}{figure.caption.1}}
\providecommand*\caption@xref[2]{\@setref\relax\@undefined{#1}}
\newlabel{fig:overview}{{1}{3}{Overview of PINSDE. PINSDE combines neural SDEs and physics-informed insights to learn cellular dynamics from time-series scRNA-seq data. Specifically, we depict cellular differentiation as diffusion processes governed by SDEs, with both drift and diffusion coefficients modeled through separate neural networks. By integrating the HJB regularization, the resulting physics-informed loss function guides our model to find the optimal potential landscape with accurate long-term prediction and biological interpretability. \relax }{figure.caption.1}{}}
\@writefile{toc}{\contentsline {subsection}{\numberline {{2.4}}Diffusion process}{3}{subsection.2.4}}
\newlabel{eq:sde}{{2}{3}{Diffusion process}{equation.2.2}{}}
\@writefile{toc}{\contentsline {subsection}{\numberline {{2.5}}Original problem / Wasserstein loss}{3}{subsection.2.5}}
\newlabel{eq:OCP}{{4}{3}{Original problem / Wasserstein loss}{equation.2.4}{}}
\@writefile{toc}{\contentsline {subsection}{\numberline {{2.6}}Potential Model}{3}{subsection.2.6}}
\newlabel{eq:final-OCP1}{{7}{3}{Potential Model}{equation.2.7}{}}
\@writefile{toc}{\contentsline {subsection}{\numberline {{2.7}}Model implementation}{3}{subsection.2.7}}
\citation{Sha2024TIGON}
\citation{jiang2022dynamic}
\bibstyle{abbrvnat}
\bibdata{reference}
\bibcite{evans1983introduction}{{1}{1983}{{Evans}}{{}}}
\bibcite{evans2022partial}{{2}{2022}{{Evans}}{{}}}
\bibcite{Huguet2022ManifoldIO}{{3}{2022}{{Huguet et~al.}}{{Huguet, Magruder, Fasina, Tong, Kuchroo, Wolf, and Krishnaswamy}}}
\bibcite{jiang2022dynamic}{{4}{2022}{{Jiang et~al.}}{{Jiang, Zhang, and Wan}}}
\bibcite{kidger2021neuralsde}{{5}{2021}{{Kidger et~al.}}{{Kidger, Foster, Li, Oberhauser, and Lyons}}}
\bibcite{li2020scalable}{{6}{2020}{{Li et~al.}}{{Li, Wong, Chen, and Duvenaud}}}
\bibcite{onken2021ot}{{7}{2021}{{Onken et~al.}}{{Onken, Fung, Li, and Ruthotto}}}
\bibcite{Schiebinger2019OptimalTransportAO}{{8}{2019}{{Schiebinger et~al.}}{{Schiebinger, Shu, Tabaka, Cleary, Subramanian, Solomon, Gould, Liu, Lin, Berube, Lee, Chen, Brumbaugh, Rigollet, Hochedlinger, Jaenisch, Regev, and Lander}}}
\bibcite{Sha2024TIGON}{{9}{2024}{{Sha et~al.}}{{Sha, Qiu, Zhou, and Nie}}}
\bibcite{Tong2020TrajectoryNetAD}{{10}{2020}{{Tong et~al.}}{{Tong, Huang, Wolf, van Dijk, and Krishnaswamy}}}
\bibcite{Yeo2021GenerativeMO}{{11}{2021}{{Yeo et~al.}}{{Yeo, Saksena, and Gifford}}}
\bibcite{zhang2023modeling}{{12}{2023}{{Zhang et~al.}}{{Zhang, Zhu, Kong, and Zhang}}}
\global\@namedef{@lastpage@}{4}
\@writefile{lof}{\contentsline {figure}{\numberline {2}{\ignorespaces small fig\relax }}{4}{figure.caption.2}}
\newlabel{fig1}{{2}{4}{small fig\relax }{figure.caption.2}{}}
\newlabel{eq:hjb}{{9}{4}{Model implementation}{equation.2.9}{}}
\newlabel{eq:final-OCP2}{{10}{4}{Model implementation}{equation.2.10}{}}
\@writefile{toc}{\contentsline {section}{\numberline {3}Results}{4}{section.3}}
\newlabel{sec3}{{3}{4}{Results}{section.3}{}}
\@writefile{toc}{\contentsline {section}{\numberline {4}Discussion}{4}{section.4}}
\@writefile{toc}{\contentsline {section}{\numberline {5}Competing interests}{4}{section.5}}
\@writefile{toc}{\contentsline {section}{\numberline {6}Acknowledgments}{4}{section.6}}
\expandafter\ifx\csname c@myauthcount@totc\endcsname\relax\newcounter{myauthcount@totc}\fi\setcounter{myauthcount@totc}{2}
\expandafter\ifx\csname c@myhistorycount@totc\endcsname\relax\newcounter{myhistorycount@totc}\fi\setcounter{myhistorycount@totc}{3}
\expandafter\ifx\csname c@myaddcount@totc\endcsname\relax\newcounter{myaddcount@totc}\fi\setcounter{myaddcount@totc}{2}
