# Supplementary material for: A physics-informed neural SDE network for learning cellular dynamics from time-series scRNA-seq data
Source: Bioinformatics. 2024 Sep 4;40(Suppl 2):ii120–7. doi: 10.1093/bioinformatics/btae400 (PMC11373338; doi:10.1093/bioinformatics/btae400)
Supplement: btae400_Supplementary_Data [file btae400_supplementary_data.zip › Jiang-249-main.out]

\BOOKMARK [1][-]{section.1}{Introduction}{}% 1
\BOOKMARK [1][-]{section.2}{Materials and methods}{}% 2
\BOOKMARK [2][-]{subsection.2.1}{Datasets}{section.2}% 3
\BOOKMARK [2][-]{subsection.2.2}{Overview of PINSDE}{section.2}% 4
\BOOKMARK [2][-]{subsection.2.3}{Mathematical formulation / Notation}{section.2}% 5
\BOOKMARK [2][-]{subsection.2.4}{Diffusion process}{section.2}% 6
\BOOKMARK [2][-]{subsection.2.5}{Original problem / Wasserstein loss}{section.2}% 7
\BOOKMARK [2][-]{subsection.2.6}{Potential Model}{section.2}% 8
\BOOKMARK [2][-]{subsection.2.7}{Model implementation}{section.2}% 9
\BOOKMARK [1][-]{section.3}{Results}{}% 10
\BOOKMARK [1][-]{section.4}{Discussion}{}% 11
\BOOKMARK [1][-]{section.5}{Competing interests}{}% 12
\BOOKMARK [1][-]{section.6}{Acknowledgments}{}% 13
