# Supplementary material for: A physics-informed neural SDE network for learning cellular dynamics from time-series scRNA-seq data
Source: Bioinformatics. 2024 Sep 4;40(Suppl 2):ii120–7. doi: 10.1093/bioinformatics/btae400 (PMC11373338; doi:10.1093/bioinformatics/btae400)
Supplement: btae400_Supplementary_Data [file btae400_supplementary_data.zip › Jiang-249-main.synctex]

SyncTeX Version:1
Input:1:/Users/linwan/Downloads/manuscript-v2/./oup-authoring-template.tex
Input:2:/Users/linwan/Downloads/manuscript-v2/./oup-authoring-template.cls
Input:3:/usr/local/texlive/2017/texmf-dist/tex/latex/crop/crop.sty
Input:4:/usr/local/texlive/2017/texmf-dist/tex/latex/graphics/color.sty
Input:5:/usr/local/texlive/2017/texmf-dist/tex/latex/graphics-cfg/color.cfg
Input:6:/usr/local/texlive/2017/texmf-dist/tex/latex/graphics-def/pdftex.def
Input:7:/usr/local/texlive/2017/texmf-dist/tex/generic/oberdiek/infwarerr.sty
Input:8:/usr/local/texlive/2017/texmf-dist/tex/generic/oberdiek/ltxcmds.sty
Input:9:/usr/local/texlive/2017/texmf-dist/tex/latex/graphics/graphics.sty
Input:10:/usr/local/texlive/2017/texmf-dist/tex/latex/graphics/trig.sty
Input:11:/usr/local/texlive/2017/texmf-dist/tex/latex/graphics-cfg/graphics.cfg
Input:12:/usr/local/texlive/2017/texmf-dist/tex/xelatex/xetexconfig/crop.cfg
Input:13:/usr/local/texlive/2017/texmf-dist/tex/latex/graphics/graphicx.sty
Input:14:/usr/local/texlive/2017/texmf-dist/tex/latex/graphics/keyval.sty
Input:15:/usr/local/texlive/2017/texmf-dist/tex/latex/caption/caption.sty
Input:16:/usr/local/texlive/2017/texmf-dist/tex/latex/caption/caption3.sty
Input:17:/usr/local/texlive/2017/texmf-dist/tex/latex/amsmath/amsmath.sty
Input:18:/usr/local/texlive/2017/texmf-dist/tex/latex/amsmath/amstext.sty
Input:19:/usr/local/texlive/2017/texmf-dist/tex/latex/amsmath/amsgen.sty
Input:20:/usr/local/texlive/2017/texmf-dist/tex/latex/amsmath/amsbsy.sty
Input:21:/usr/local/texlive/2017/texmf-dist/tex/latex/amsmath/amsopn.sty
Input:22:/usr/local/texlive/2017/texmf-dist/tex/latex/tools/array.sty
Input:23:/usr/local/texlive/2017/texmf-dist/tex/latex/xcolor/xcolor.sty
Input:24:/usr/local/texlive/2017/texmf-dist/tex/latex/graphics-cfg/color.cfg
Input:25:/usr/local/texlive/2017/texmf-dist/tex/latex/amsfonts/amssymb.sty
Input:26:/usr/local/texlive/2017/texmf-dist/tex/latex/amsfonts/amsfonts.sty
Input:27:/usr/local/texlive/2017/texmf-dist/tex/latex/sttools/flushend.sty
Input:28:/usr/local/texlive/2017/texmf-dist/tex/latex/etoolbox/etoolbox.sty
Input:29:/usr/local/texlive/2017/texmf-dist/tex/latex/sttools/stfloats.sty
Input:30:/usr/local/texlive/2017/texmf-dist/tex/latex/graphics/rotating.sty
Input:31:/usr/local/texlive/2017/texmf-dist/tex/latex/base/ifthen.sty
Input:32:/usr/local/texlive/2017/texmf-dist/tex/latex/changepage/chngpage.sty
Input:33:/usr/local/texlive/2017/texmf-dist/tex/latex/totcount/totcount.sty
Input:34:/usr/local/texlive/2017/texmf-dist/tex/latex/base/fix-cm.sty
Input:35:/usr/local/texlive/2017/texmf-dist/tex/latex/base/ts1enc.def
Input:36:/usr/local/texlive/2017/texmf-dist/tex/latex/natbib/natbib.sty
Input:37:/usr/local/texlive/2017/texmf-dist/tex/latex/wrapfig/wrapfig.sty
Input:38:/usr/local/texlive/2017/texmf-dist/tex/latex/amscls/amsthm.sty
Input:39:/usr/local/texlive/2017/texmf-dist/tex/latex/subfloat/subfloat.sty
Input:40:/usr/local/texlive/2017/texmf-dist/tex/latex/anyfontsize/anyfontsize.sty
Input:41:/usr/local/texlive/2017/texmf-dist/tex/latex/multirow/multirow.sty
Input:42:/usr/local/texlive/2017/texmf-dist/tex/latex/mdwtools/footnote.sty
Input:43:/usr/local/texlive/2017/texmf-dist/tex/latex/url/url.sty
Input:44:/usr/local/texlive/2017/texmf-dist/tex/latex/jknapltx/mathrsfs.sty
Input:45:/usr/local/texlive/2017/texmf-dist/tex/latex/algorithms/algorithm.sty
Input:46:/usr/local/texlive/2017/texmf-dist/tex/latex/float/float.sty
Input:47:/usr/local/texlive/2017/texmf-dist/tex/latex/algorithmicx/algorithmicx.sty
Input:48:/usr/local/texlive/2017/texmf-dist/tex/latex/algorithmicx/algpseudocode.sty
Input:49:/usr/local/texlive/2017/texmf-dist/tex/latex/listings/listings.sty
Input:50:/usr/local/texlive/2017/texmf-dist/tex/latex/listings/lstmisc.sty
Input:51:/usr/local/texlive/2017/texmf-dist/tex/latex/listings/listings.cfg
Input:52:/usr/local/texlive/2017/texmf-dist/tex/latex/hyperref/hyperref.sty
Input:53:/usr/local/texlive/2017/texmf-dist/tex/generic/oberdiek/hobsub-hyperref.sty
Input:54:/usr/local/texlive/2017/texmf-dist/tex/generic/oberdiek/hobsub-generic.sty
Input:55:/usr/local/texlive/2017/texmf-dist/tex/generic/ifxetex/ifxetex.sty
Input:56:/usr/local/texlive/2017/texmf-dist/tex/latex/oberdiek/auxhook.sty
Input:57:/usr/local/texlive/2017/texmf-dist/tex/latex/oberdiek/kvoptions.sty
Input:58:/usr/local/texlive/2017/texmf-dist/tex/latex/hyperref/pd1enc.def
Input:59:/usr/local/texlive/2017/texmf-dist/tex/latex/latexconfig/hyperref.cfg
Input:60:/usr/local/texlive/2017/texmf-dist/tex/latex/hyperref/hpdftex.def
Input:61:/usr/local/texlive/2017/texmf-dist/tex/latex/oberdiek/rerunfilecheck.sty
Input:62:/usr/local/texlive/2017/texmf-dist/tex/latex/pgf/frontendlayer/tikz.sty
Input:63:/usr/local/texlive/2017/texmf-dist/tex/latex/pgf/basiclayer/pgf.sty
Input:64:/usr/local/texlive/2017/texmf-dist/tex/latex/pgf/utilities/pgfrcs.sty
Input:65:/usr/local/texlive/2017/texmf-dist/tex/generic/pgf/utilities/pgfutil-common.tex
Input:66:/usr/local/texlive/2017/texmf-dist/tex/generic/pgf/utilities/pgfutil-common-lists.tex
Input:67:/usr/local/texlive/2017/texmf-dist/tex/generic/pgf/utilities/pgfutil-latex.def
Input:68:/usr/local/texlive/2017/texmf-dist/tex/latex/ms/everyshi.sty
Input:69:/usr/local/texlive/2017/texmf-dist/tex/generic/pgf/utilities/pgfrcs.code.tex
Input:70:/usr/local/texlive/2017/texmf-dist/tex/latex/pgf/basiclayer/pgfcore.sty
Input:71:/usr/local/texlive/2017/texmf-dist/tex/latex/pgf/systemlayer/pgfsys.sty
Input:72:/usr/local/texlive/2017/texmf-dist/tex/generic/pgf/systemlayer/pgfsys.code.tex
Input:73:/usr/local/texlive/2017/texmf-dist/tex/generic/pgf/utilities/pgfkeys.code.tex
Input:74:/usr/local/texlive/2017/texmf-dist/tex/generic/pgf/utilities/pgfkeysfiltered.code.tex
Input:75:/usr/local/texlive/2017/texmf-dist/tex/generic/pgf/systemlayer/pgf.cfg
Input:76:/usr/local/texlive/2017/texmf-dist/tex/generic/pgf/systemlayer/pgfsys-pdftex.def
Input:77:/usr/local/texlive/2017/texmf-dist/tex/generic/pgf/systemlayer/pgfsys-common-pdf.def
Input:78:/usr/local/texlive/2017/texmf-dist/tex/generic/pgf/systemlayer/pgfsyssoftpath.code.tex
Input:79:/usr/local/texlive/2017/texmf-dist/tex/generic/pgf/systemlayer/pgfsysprotocol.code.tex
Input:80:/usr/local/texlive/2017/texmf-dist/tex/generic/pgf/basiclayer/pgfcore.code.tex
Input:81:/usr/local/texlive/2017/texmf-dist/tex/generic/pgf/math/pgfmath.code.tex
Input:82:/usr/local/texlive/2017/texmf-dist/tex/generic/pgf/math/pgfmathcalc.code.tex
Input:83:/usr/local/texlive/2017/texmf-dist/tex/generic/pgf/math/pgfmathutil.code.tex
Input:84:/usr/local/texlive/2017/texmf-dist/tex/generic/pgf/math/pgfmathparser.code.tex
Input:85:/usr/local/texlive/2017/texmf-dist/tex/generic/pgf/math/pgfmathfunctions.code.tex
Input:86:/usr/local/texlive/2017/texmf-dist/tex/generic/pgf/math/pgfmathfunctions.basic.code.tex
Input:87:/usr/local/texlive/2017/texmf-dist/tex/generic/pgf/math/pgfmathfunctions.trigonometric.code.tex
Input:88:/usr/local/texlive/2017/texmf-dist/tex/generic/pgf/math/pgfmathfunctions.random.code.tex
Input:89:/usr/local/texlive/2017/texmf-dist/tex/generic/pgf/math/pgfmathfunctions.comparison.code.tex
Input:90:/usr/local/texlive/2017/texmf-dist/tex/generic/pgf/math/pgfmathfunctions.base.code.tex
Input:91:/usr/local/texlive/2017/texmf-dist/tex/generic/pgf/math/pgfmathfunctions.round.code.tex
Input:92:/usr/local/texlive/2017/texmf-dist/tex/generic/pgf/math/pgfmathfunctions.misc.code.tex
Input:93:/usr/local/texlive/2017/texmf-dist/tex/generic/pgf/math/pgfmathfunctions.integerarithmetics.code.tex
Input:94:/usr/local/texlive/2017/texmf-dist/tex/generic/pgf/math/pgfmathfloat.code.tex
Input:95:/usr/local/texlive/2017/texmf-dist/tex/generic/pgf/basiclayer/pgfcorepoints.code.tex
Input:96:/usr/local/texlive/2017/texmf-dist/tex/generic/pgf/basiclayer/pgfcorepathconstruct.code.tex
Input:97:/usr/local/texlive/2017/texmf-dist/tex/generic/pgf/basiclayer/pgfcorepathusage.code.tex
Input:98:/usr/local/texlive/2017/texmf-dist/tex/generic/pgf/basiclayer/pgfcorescopes.code.tex
Input:99:/usr/local/texlive/2017/texmf-dist/tex/generic/pgf/basiclayer/pgfcoregraphicstate.code.tex
Input:100:/usr/local/texlive/2017/texmf-dist/tex/generic/pgf/basiclayer/pgfcoretransformations.code.tex
Input:101:/usr/local/texlive/2017/texmf-dist/tex/generic/pgf/basiclayer/pgfcorequick.code.tex
Input:102:/usr/local/texlive/2017/texmf-dist/tex/generic/pgf/basiclayer/pgfcoreobjects.code.tex
Input:103:/usr/local/texlive/2017/texmf-dist/tex/generic/pgf/basiclayer/pgfcorepathprocessing.code.tex
Input:104:/usr/local/texlive/2017/texmf-dist/tex/generic/pgf/basiclayer/pgfcorearrows.code.tex
Input:105:/usr/local/texlive/2017/texmf-dist/tex/generic/pgf/basiclayer/pgfcoreshade.code.tex
Input:106:/usr/local/texlive/2017/texmf-dist/tex/generic/pgf/basiclayer/pgfcoreimage.code.tex
Input:107:/usr/local/texlive/2017/texmf-dist/tex/generic/pgf/basiclayer/pgfcoreexternal.code.tex
Input:108:/usr/local/texlive/2017/texmf-dist/tex/generic/pgf/basiclayer/pgfcorelayers.code.tex
Input:109:/usr/local/texlive/2017/texmf-dist/tex/generic/pgf/basiclayer/pgfcoretransparency.code.tex
Input:110:/usr/local/texlive/2017/texmf-dist/tex/generic/pgf/basiclayer/pgfcorepatterns.code.tex
Input:111:/usr/local/texlive/2017/texmf-dist/tex/generic/pgf/modules/pgfmoduleshapes.code.tex
Input:112:/usr/local/texlive/2017/texmf-dist/tex/generic/pgf/modules/pgfmoduleplot.code.tex
Input:113:/usr/local/texlive/2017/texmf-dist/tex/latex/pgf/compatibility/pgfcomp-version-0-65.sty
Input:114:/usr/local/texlive/2017/texmf-dist/tex/latex/pgf/compatibility/pgfcomp-version-1-18.sty
Input:115:/usr/local/texlive/2017/texmf-dist/tex/latex/pgf/utilities/pgffor.sty
Input:116:/usr/local/texlive/2017/texmf-dist/tex/latex/pgf/utilities/pgfkeys.sty
Input:117:/usr/local/texlive/2017/texmf-dist/tex/generic/pgf/utilities/pgfkeys.code.tex
Input:118:/usr/local/texlive/2017/texmf-dist/tex/latex/pgf/math/pgfmath.sty
Input:119:/usr/local/texlive/2017/texmf-dist/tex/generic/pgf/math/pgfmath.code.tex
Input:120:/usr/local/texlive/2017/texmf-dist/tex/generic/pgf/utilities/pgffor.code.tex
Input:121:/usr/local/texlive/2017/texmf-dist/tex/generic/pgf/math/pgfmath.code.tex
Input:122:/usr/local/texlive/2017/texmf-dist/tex/generic/pgf/frontendlayer/tikz/tikz.code.tex
Input:123:/usr/local/texlive/2017/texmf-dist/tex/generic/pgf/libraries/pgflibraryplothandlers.code.tex
Input:124:/usr/local/texlive/2017/texmf-dist/tex/generic/pgf/modules/pgfmodulematrix.code.tex
Input:125:/usr/local/texlive/2017/texmf-dist/tex/generic/pgf/frontendlayer/tikz/libraries/tikzlibrarytopaths.code.tex
Input:126:/usr/local/texlive/2017/texmf-dist/tex/generic/pgf/frontendlayer/tikz/libraries/tikzlibrarysvg.path.code.tex
Input:127:/usr/local/texlive/2017/texmf-dist/tex/generic/pgf/libraries/pgflibrarysvg.path.code.tex
Input:128:/usr/local/texlive/2017/texmf-dist/tex/generic/pgf/modules/pgfmoduleparser.code.tex
Input:129:/Users/linwan/Downloads/manuscript-v2/./oup-authoring-template.aux
Input:130:/usr/local/texlive/2017/texmf-dist/tex/context/base/mkii/supp-pdf.mkii
Input:131:/usr/local/texlive/2017/texmf-dist/tex/latex/oberdiek/epstopdf-base.sty
Input:132:/usr/local/texlive/2017/texmf-dist/tex/latex/oberdiek/grfext.sty
Input:133:/usr/local/texlive/2017/texmf-dist/tex/latex/latexconfig/epstopdf-sys.cfg
Input:134:/usr/local/texlive/2017/texmf-dist/tex/latex/hyperref/nameref.sty
Input:135:/usr/local/texlive/2017/texmf-dist/tex/generic/oberdiek/gettitlestring.sty
Input:136:/Users/linwan/Downloads/manuscript-v2/./oup-authoring-template.out
Input:137:/Users/linwan/Downloads/manuscript-v2/./oup-authoring-template.out
Input:138:/usr/local/texlive/2017/texmf-dist/tex/latex/amsfonts/umsa.fd
Input:139:/usr/local/texlive/2017/texmf-dist/tex/latex/amsfonts/umsb.fd
Input:140:/usr/local/texlive/2017/texmf-dist/tex/latex/jknapltx/ursfs.fd
Input:141:/usr/local/texlive/2017/texmf-dist/tex/latex/base/omscmr.fd
Output:pdf
Magnification:1000
Unit:1
X Offset:0
Y Offset:0
Content:
!11886
{1
[1,128:4736286,48992229:30856318,44255943,1023540
[1,128:4736286,4736286:0,0,0
(1,128:4736286,51435327:0,51435327,0
g1,128:0,51435327
[1,128:0,51435327:0,51435327,0
]
k1,128:4736286,51435327:4736286
)
]
[1,128:4736286,48992229:30856318,44255943,1023540
h1,128:4736286,4736286:0,0,0
[1,128:4736286,4736286:0,0,0
(1,128:4736286,1695831:0,0,0
k1,128:4736286,1695831:1223799
)
]
[1,128:4736286,48992229:30856318,44255943,1023540
h1,128:4736286,4736286:0,0,0
[1,128:3578268,48992229:32014336,47230617,1023540
[1,128:3578268,2810188:32014336,1048576,0
(1,128:3578268,2810188:32014336,0,0
h1,128:3578268,2810188:32014336,0,0
)
]
[1,128:3578268,47722009:32014336,44007424,0
[1,115:3578268,30630650:32014336,26916065,0
[1,115:3578268,30630650:32014336,26916065,0
v1,115:3578268,3714585:0,0,0
(1,115:3578268,6506418:32014336,3604480,242483
(1,115:3578268,6506418:2949120,3604480,0
r1,115:6527388,6506418:2949120,3604480,0
)
k1,115:8329628,6506418:1802240
(1,115:8329628,6506418:27262976,0,242483
(1,115:8329628,6748901:27262976,3096251,0
g1,115:8329628,6748901
[1,115:8329628,6748901:27262976,3096251,0
(1,115:8329628,4018104:27262976,365454,102327
k1,115:15505252,4018104:7175624
h1,115:15505252,4018104:0,0,0
r1,115:15505252,4018104:0,467781,102327
g1,115:27170660,4018104
g1,115:27170660,4018104
g1,115:27372757,4018104
x1,115:29249641,4018104
g1,115:29451738,4018104
x1,115:30621011,4018104
g1,115:30823108,4018104
x1,115:31740307,4018104
x1,115:32144500,4018104
g1,115:32330884,4018104
x1,115:33604508,4018104
g1,115:33790892,4018104
x1,115:34567492,4018104
g1,115:34753876,4018104
x1,115:35033452,4018104
x1,115:35313028,4018104
x1,115:35592604,4018104
g1,115:35592604,4018104
g1,115:35592604,4018104
)
(1,115:8329628,4673464:27262976,131072,0
k1,115:11671964,4673464:3342336
h1,115:11671964,4673464:0,0,0
r1,115:11671964,4673464:0,131072,0
g1,115:23533980,4673464
g1,115:23533980,4673464
(1,115:23533980,4673464:12058624,131072,0
r1,115:35592604,4673464:12058624,131072,0
)
g1,115:35592604,4673464
g1,115:35592604,4673464
)
(1,115:8329628,5466450:27262976,296931,0
g1,115:8329628,5466450
h1,115:8329628,5466450:0,0,0
k1,115:19619542,5466450:11289914
r1,115:19619542,5466450:0,296931,0
g1,115:31284950,5466450
g1,115:31284950,5466450
g1,115:31463106,5466450
x1,115:32424760,5466450
g1,115:32625088,5466450
x1,115:33731449,5466450
g1,115:33931777,5466450
x1,115:35592604,5466450
g1,115:35592604,5466450
g1,115:35592604,5466450
)
(1,115:8329628,6095596:27262976,296931,83141
g1,115:8329628,6095596
h1,115:8329628,6095596:0,0,0
k1,115:11914314,6095596:3584686
r1,115:11914314,6095596:0,380072,83141
g1,115:23579722,6095596
g1,115:23579722,6095596
g1,115:23757878,6095596
x1,115:24705274,6095596
x1,115:25695032,6095596
g1,115:25873188,6095596
x1,115:27374454,6095596
g1,115:27552610,6095596
x1,115:30182988,6095596
g1,115:30361144,6095596
x1,115:31603884,6095596
g1,115:31782040,6095596
x1,115:32434884,6095596
x1,115:32696180,6095596
g1,115:32874336,6095596
x1,115:33891015,6095596
x1,115:34372036,6095596
g1,115:34550192,6095596
x1,115:34933426,6095596
x1,115:35592604,6095596
g1,115:35592604,6095596
g1,115:35592604,6095596
)
(1,115:8329628,6724742:27262976,292180,83141
g1,115:8329628,6724742
h1,115:8329628,6724742:0,0,0
k1,115:22409305,6724742:14079677
r1,115:22409305,6724742:0,375321,83141
g1,115:34074713,6724742
g1,115:34074713,6724742
g1,115:34252869,6724742
x1,115:34602847,6724742
x1,115:35139295,6724742
x1,115:35592604,6724742
g1,115:35592604,6724742
g1,115:35592604,6724742
)
]
)
)
)
(1,115:3578268,8832946:32014336,440517,22616904
[1,115:3578268,8832946:32014336,440517,22616904
(1,115:3578268,8832946:32014336,440517,0
h1,115:3578268,8832946:0,0,0
x1,115:4029129,8832946
x1,115:5860130,8832946
g1,115:5860130,8832946
k1,115:35592604,8832946:29732474
)
(1,115:3578268,10569650:32014336,822270,230235
x1,115:4584181,10569650
g1,115:5028207,10569650
x1,115:6508295,10569650
x1,115:9631283,10569650
x1,115:14816387,10569650
g1,115:15260413,10569650
x1,115:19211427,10569650
g1,115:19655453,10569650
x1,115:22290834,10569650
g1,115:22734860,10569650
x1,115:24600730,10569650
x1,115:25525784,10569650
x1,115:27401932,10569650
g1,115:27845958,10569650
x1,115:29463091,10569650
g1,115:29907117,10569650
x1,115:34592691,10569650
k1,115:35592604,10569650:999913
)
(1,115:3578268,11880370:32014336,822270,230235
x1,115:7819816,11880370
g1,115:8263842,11880370
x1,115:13692066,11880370
g1,115:14136092,11880370
x1,115:16863291,11880370
g1,115:17307317,11880370
x1,115:20357257,11880370
x1,115:23537805,11880370
g1,115:23981831,11880370
x1,115:28584362,11880370
x1,115:30420632,11880370
g1,115:30864658,11880370
x1,115:33417809,11880370
g1,115:33417809,11880370
k1,115:35592604,11880370:2174795
)
(1,115:3578268,13649842:32014336,696101,166280
h1,115:3578268,13649842:0,0,0
r1,115:3578268,13649842:0,862381,166280
g1,115:3578334,13649842
g1,115:3578334,13649842
(1,115:3578334,13649842:3947131,696101,166280
x1,115:4462189,13649842
g1,115:4741301,13649842
x1,115:6706567,13649842
$1,115:6706567,13649842
(1,115:6706567,13339511:818898,385770,116396
x1,115:7492697,13339511
)
$1,115:7525465,13649842
)
g1,115:7804577,13649842
(1,115:7804577,13649842:0,0,0
(1,115:7804577,12666802:0,0,0
)
)
r1,115:7804577,13649842:0,862381,166280
g1,115:7804643,13649842
g1,115:7804643,13649842
(1,115:7804643,13649842:6720796,696101,0
x1,115:9153685,13649842
g1,115:9432797,13649842
x1,115:10653765,13649842
g1,115:10932877,13649842
x1,115:11793177,13649842
x1,115:12607253,13649842
(1,115:12607253,13649842:584192,584192,0
(1,115:12607253,13649842:584192,584192,0
(1,115:12607253,13649842:584192,584192,0
g1,115:12607253,13649842
(1,115:12607253,13065650:0,0,0
(1,115:12607253,13065650:0,0,0
g1,115:12607253,13065650
g1,115:12607253,13065650
g1,115:12607253,13065650
g1,115:12607253,13065650
g1,115:12607253,13065650
g1,115:12607253,13065650
g1,115:12607253,13065650
g1,115:12607253,13065650
g1,115:12607253,13065650
g1,115:12607253,13065650
g1,115:12607253,13065650
g1,115:12607253,13065650
g1,115:12607253,13065650
g1,115:12607253,13065650
g1,115:12607253,13065650
g1,115:12607253,13065650
g1,115:12607253,13065650
g1,115:12607253,13065650
g1,115:12607253,13065650
g1,115:12607253,13065650
(1,115:12607253,13065650:0,0,0
(1,115:12607253,13065650:0,0,0
g1,115:12607253,13065650
g1,115:12607253,13065650
g1,115:12607253,13065650
g1,115:12607253,13065650
g1,115:12607253,13065650
g1,115:12607253,13065650
g1,115:12607253,13065650
g1,115:12607253,13065650
g1,115:12607253,13065650
g1,115:12607253,13065650
g1,115:12607253,13065650
g1,115:12607253,13065650
g1,115:12607253,13065650
g1,115:12607253,13065650
g1,115:12607253,13065650
g1,115:12607253,13065650
g1,115:12607253,13065650
g1,115:12607253,13065650
g1,115:12607253,13065650
g1,115:12607253,13065650
g1,115:12607253,13065650
g1,115:12607253,13065650
g1,115:12607253,13065650
g1,115:12607253,13065650
g1,115:12607253,13065650
g1,115:12607253,13065650
g1,115:12607253,13065650
g1,115:12607253,13065650
g1,115:12607253,13065650
g1,115:12607253,13065650
g1,115:12607253,13065650
g1,115:12607253,13065650
g1,115:12607253,13065650
g1,115:12607253,13065650
g1,115:12607253,13065650
g1,115:12607253,13065650
g1,115:12607253,13065650
g1,115:12607253,13065650
g1,115:12607253,13065650
g1,115:12607253,13065650
g1,115:12607253,13065650
g1,115:12607253,13065650
g1,115:12607253,13065650
g1,115:12607253,13065650
g1,115:12607253,13065650
g1,115:12607253,13065650
g1,115:12607253,13065650
g1,115:12607253,13065650
g1,115:12607253,13065650
g1,115:12607253,13065650
g1,115:12607253,13065650
g1,115:12607253,13065650
g1,115:12607253,13065650
g1,115:12607253,13065650
g1,115:12607253,13065650
g1,115:12607253,13065650
g1,115:12607253,13065650
g1,115:12607253,13065650
g1,115:12607253,13065650
g1,115:12607253,13065650
g1,115:12607253,13065650
g1,115:12607253,13065650
g1,115:12607253,13065650
g1,115:12607253,13065650
g1,115:12607253,13065650
g1,115:12607253,13065650
g1,115:12607253,13065650
g1,115:12607253,13065650
g1,115:12607253,13065650
g1,115:12607253,13065650
g1,115:12607253,13065650
g1,115:12607253,13065650
g1,115:12607253,13065650
g1,115:12607253,13065650
g1,115:12607253,13065650
g1,115:12607253,13065650
g1,115:12607253,13065650
g1,115:12607253,13065650
g1,115:12607253,13065650
g1,115:12607253,13065650
g1,115:12607253,13065650
g1,115:12607253,13065650
g1,115:12607253,13065650
g1,115:12607253,13065650
g1,115:12607253,13065650
g1,115:12607253,13065650
g1,115:12607253,13065650
g1,115:12607253,13065650
g1,115:12607253,13065650
g1,115:12607253,13065650
g1,115:12607253,13065650
g1,115:12607253,13065650
g1,115:12607253,13065650
g1,115:12607253,13065650
g1,115:12607253,13065650
g1,115:12607253,13065650
g1,115:12607253,13065650
g1,115:12607253,13065650
g1,115:12607253,13065650
g1,115:12607253,13065650
g1,115:12607253,13065650
g1,115:12607253,13065650
g1,115:12607253,13065650
g1,115:12607253,13065650
g1,115:12607253,13065650
g1,115:12607253,13065650
g1,115:12607253,13065650
g1,115:12607253,13065650
g1,115:12607253,13065650
g1,115:12607253,13065650
g1,115:12607253,13065650
g1,115:12607253,13065650
g1,115:12607253,13065650
g1,115:12607253,13065650
g1,115:12607253,13065650
g1,115:12607253,13065650
g1,115:12607253,13065650
g1,115:12607253,13065650
g1,115:12607253,13065650
g1,115:12607253,13065650
g1,115:12607253,13065650
g1,115:12607253,13065650
g1,115:12607253,13065650
g1,115:12607253,13065650
g1,115:12607253,13065650
g1,115:12607253,13065650
g1,115:12607253,13065650
g1,115:12607253,13065650
g1,115:12607253,13065650
g1,115:12607253,13065650
g1,115:12607253,13065650
g1,115:12607253,13065650
g1,115:12607253,13065650
g1,115:12607253,13065650
g1,115:12607253,13065650
g1,115:12607253,13065650
g1,115:12607253,13065650
g1,115:12607253,13065650
g1,115:12607253,13065650
g1,115:12607253,13065650
g1,115:12607253,13065650
g1,115:12607253,13065650
g1,115:12607253,13065650
g1,115:12607253,13065650
g1,115:12607253,13065650
g1,115:12607253,13065650
g1,115:12607253,13065650
g1,115:12607253,13065650
g1,115:12607253,13065650
g1,115:12607253,13065650
g1,115:12607253,13065650
g1,115:12607253,13065650
g1,115:12607253,13065650
g1,115:12607253,13065650
g1,115:12607253,13065650
g1,115:12607253,13065650
g1,115:12607253,13065650
g1,115:12607253,13065650
g1,115:12607253,13065650
g1,115:12607253,13065650
g1,115:12607253,13065650
g1,115:12607253,13065650
g1,115:12607253,13065650
g1,115:12607253,13065650
g1,115:12607253,13065650
g1,115:12607253,13065650
g1,115:12607253,13065650
g1,115:12607253,13065650
g1,115:12607253,13065650
g1,115:12607253,13065650
g1,115:12607253,13065650
g1,115:12607253,13065650
g1,115:12607253,13065650
g1,115:12607253,13065650
g1,115:12607253,13065650
g1,115:12607253,13065650
g1,115:12607253,13065650
g1,115:12607253,13065650
g1,115:12607253,13065650
g1,115:12607253,13065650
g1,115:12607253,13065650
g1,115:12607253,13065650
g1,115:12607253,13065650
g1,115:12607253,13065650
g1,115:12607253,13065650
g1,115:12607253,13065650
g1,115:12607253,13065650
g1,115:12607253,13065650
g1,115:12607253,13065650
g1,115:12607253,13065650
g1,115:12607253,13065650
g1,115:12607253,13065650
g1,115:12607253,13065650
g1,115:12607253,13065650
g1,115:12607253,13065650
g1,115:12607253,13065650
g1,115:12607253,13065650
g1,115:12607253,13065650
g1,115:12607253,13065650
g1,115:12607253,13065650
g1,115:12607253,13065650
g1,115:12607253,13065650
g1,115:12607253,13065650
g1,115:12607253,13065650
g1,115:12607253,13065650
g1,115:12607253,13065650
g1,115:12607253,13065650
g1,115:12607253,13065650
g1,115:12607253,13065650
g1,115:12607253,13065650
g1,115:12607253,13065650
g1,115:12607253,13065650
g1,115:12607253,13065650
g1,115:12607253,13065650
g1,115:12607253,13065650
g1,115:12607253,13065650
g1,115:12607253,13065650
g1,115:12607253,13065650
g1,115:12607253,13065650
g1,115:12607253,13065650
g1,115:12607253,13065650
g1,115:12607253,13065650
g1,115:12607253,13065650
g1,115:12607253,13065650
g1,115:12607253,13065650
g1,115:12607253,13065650
g1,115:12607253,13065650
g1,115:12607253,13065650
g1,115:12607253,13065650
g1,115:12607253,13065650
g1,115:12607253,13065650
g1,115:12607253,13065650
g1,115:12607253,13065650
g1,115:12607253,13065650
g1,115:12607253,13065650
g1,115:12607253,13065650
g1,115:12607253,13065650
g1,115:12607253,13065650
g1,115:12607253,13065650
g1,115:12607253,13065650
g1,115:12607253,13065650
g1,115:12607253,13065650
g1,115:12607253,13065650
g1,115:12607253,13065650
g1,115:12607253,13065650
g1,115:12607253,13065650
g1,115:12607253,13065650
g1,115:12607253,13065650
g1,115:12607253,13065650
g1,115:12607253,13065650
g1,115:12607253,13065650
g1,115:12607253,13065650
g1,115:12607253,13065650
g1,115:12607253,13065650
g1,115:12607253,13065650
g1,115:12607253,13065650
g1,115:12607253,13065650
g1,115:12607253,13065650
g1,115:12607253,13065650
g1,115:12607253,13065650
g1,115:12607253,13065650
g1,115:12607253,13065650
g1,115:12607253,13065650
g1,115:12607253,13065650
g1,115:12607253,13065650
g1,115:12607253,13065650
g1,115:12607253,13065650
g1,115:12607253,13065650
g1,115:12607253,13065650
g1,115:12607253,13065650
g1,115:12607253,13065650
g1,115:12607253,13065650
g1,115:12607253,13065650
g1,115:12607253,13065650
g1,115:12607253,13065650
g1,115:12607253,13065650
g1,115:12607253,13065650
g1,115:12607253,13065650
g1,115:12607253,13065650
g1,115:12607253,13065650
g1,115:12607253,13065650
g1,115:12607253,13065650
g1,115:12607253,13065650
g1,115:12607253,13065650
g1,115:12607253,13065650
g1,115:12607253,13065650
g1,115:12607253,13065650
g1,115:12607253,13065650
g1,115:12607253,13065650
g1,115:12607253,13065650
g1,115:12607253,13065650
g1,115:12607253,13065650
g1,115:12607253,13065650
g1,115:12607253,13065650
g1,115:12607253,13065650
g1,115:12607253,13065650
g1,115:12607253,13065650
g1,115:12607253,13065650
g1,115:12607253,13065650
g1,115:12607253,13065650
g1,115:12607253,13065650
g1,115:12607253,13065650
g1,115:12607253,13065650
g1,115:12607253,13065650
g1,115:12607253,13065650
g1,115:12607253,13065650
g1,115:12607253,13065650
g1,115:12607253,13065650
g1,115:12607253,13065650
g1,115:12607253,13065650
g1,115:12607253,13065650
g1,115:12607253,13065650
g1,115:12607253,13065650
g1,115:12607253,13065650
g1,115:12607253,13065650
g1,115:12607253,13065650
g1,115:12607253,13065650
g1,115:12607253,13065650
g1,115:12607253,13065650
g1,115:12607253,13065650
g1,115:12607253,13065650
g1,115:12607253,13065650
g1,115:12607253,13065650
g1,115:12607253,13065650
g1,115:12607253,13065650
g1,115:12607253,13065650
g1,115:12607253,13065650
g1,115:12607253,13065650
g1,115:12607253,13065650
g1,115:12607253,13065650
g1,115:12607253,13065650
g1,115:12607253,13065650
g1,115:12607253,13065650
g1,115:12607253,13065650
g1,115:12607253,13065650
g1,115:12607253,13065650
g1,115:12607253,13065650
g1,115:12607253,13065650
g1,115:12607253,13065650
g1,115:12607253,13065650
g1,115:12607253,13065650
g1,115:12607253,13065650
g1,115:12607253,13065650
g1,115:12607253,13065650
g1,115:12607253,13065650
g1,115:12607253,13065650
g1,115:12607253,13065650
g1,115:12607253,13065650
g1,115:12607253,13065650
g1,115:12607253,13065650
g1,115:12607253,13065650
g1,115:12607253,13065650
g1,115:12607253,13065650
g1,115:12607253,13065650
g1,115:12607253,13065650
g1,115:12607253,13065650
g1,115:12607253,13065650
g1,115:12607253,13065650
g1,115:12607253,13065650
g1,115:12607253,13065650
g1,115:12607253,13065650
g1,115:12607253,13065650
g1,115:12607253,13065650
g1,115:12607253,13065650
g1,115:12607253,13065650
g1,115:12607253,13065650
g1,115:12607253,13065650
g1,115:12607253,13065650
g1,115:12607253,13065650
g1,115:12607253,13065650
g1,115:12607253,13065650
g1,115:12607253,13065650
g1,115:12607253,13065650
g1,115:12607253,13065650
g1,115:12607253,13065650
g1,115:12607253,13065650
g1,115:12607253,13065650
g1,115:12607253,13065650
g1,115:12607253,13065650
g1,115:12607253,13065650
g1,115:12607253,13065650
g1,115:12607253,13065650
g1,115:12607253,13065650
g1,115:12607253,13065650
g1,115:12607253,13065650
g1,115:12607253,13065650
g1,115:12607253,13065650
g1,115:12607253,13065650
g1,115:12607253,13065650
g1,115:12607253,13065650
g1,115:12607253,13065650
g1,115:12607253,13065650
g1,115:12607253,13065650
g1,115:12607253,13065650
g1,115:12607253,13065650
g1,115:12607253,13065650
g1,115:12607253,13065650
g1,115:12607253,13065650
g1,115:12607253,13065650
g1,115:12607253,13065650
g1,115:12607253,13065650
g1,115:12607253,13065650
g1,115:12607253,13065650
g1,115:12607253,13065650
g1,115:12607253,13065650
g1,115:12607253,13065650
g1,115:12607253,13065650
g1,115:12607253,13065650
g1,115:12607253,13065650
g1,115:12607253,13065650
g1,115:12607253,13065650
g1,115:12607253,13065650
g1,115:12607253,13065650
g1,115:12607253,13065650
g1,115:12607253,13065650
g1,115:12607253,13065650
g1,115:12607253,13065650
g1,115:12607253,13065650
g1,115:12607253,13065650
g1,115:12607253,13065650
g1,115:12607253,13065650
g1,115:12607253,13065650
g1,115:12607253,13065650
g1,115:12607253,13065650
g1,115:12607253,13065650
g1,115:12607253,13065650
g1,115:12607253,13065650
g1,115:12607253,13065650
g1,115:12607253,13065650
g1,115:12607253,13065650
g1,115:12607253,13065650
g1,115:12607253,13065650
g1,115:12607253,13065650
g1,115:12607253,13065650
g1,115:12607253,13065650
g1,115:12607253,13065650
g1,115:12607253,13065650
g1,115:12607253,13065650
g1,115:12607253,13065650
g1,115:12607253,13065650
g1,115:12607253,13065650
g1,115:12607253,13065650
g1,115:12607253,13065650
g1,115:12607253,13065650
g1,115:12607253,13065650
g1,115:12607253,13065650
g1,115:12607253,13065650
g1,115:12607253,13065650
g1,115:12607253,13065650
g1,115:12607253,13065650
g1,115:12607253,13065650
g1,115:12607253,13065650
g1,115:12607253,13065650
g1,115:12607253,13065650
g1,115:12607253,13065650
g1,115:12607253,13065650
g1,115:12607253,13065650
g1,115:12607253,13065650
g1,115:12607253,13065650
)
)
g1,115:12607253,13065650
)
g1,115:12607253,13065650
)
)
)
)
$1,115:13191445,13649842
(1,115:13191445,13339511:1333994,385770,116396
x1,115:14148473,13339511
$1,115:14148473,13339511
x1,115:14492671,13339511
$1,115:14492671,13339511
)
$1,115:14525439,13649842
)
g1,115:14525439,13649842
k1,115:35592604,13649842:21067165
)
(1,115:3578268,14862258:32014336,372312,83141
h1,115:3578268,14862258:0,0,0
$1,115:3578268,14862258
(1,115:3578268,14682831:236465,192885,0
x1,115:3781965,14682831
)
$1,115:3814733,14862258
x1,115:5643015,14862258
x1,115:5904311,14862258
g1,115:6082467,14862258
x1,115:6508062,14862258
g1,115:6686218,14862258
x1,115:9629758,14862258
g1,115:9807914,14862258
x1,115:10647228,14862258
g1,115:10825384,14862258
x1,115:12673857,14862258
g1,115:12852013,14862258
x1,115:14665251,14862258
g1,115:14843407,14862258
x1,115:16619826,14862258
g1,115:16797982,14862258
x1,115:18626264,14862258
x1,115:18887560,14862258
g1,115:19065716,14862258
x1,115:19491311,14862258
g1,115:19669467,14862258
x1,115:21691346,14862258
g1,115:21869502,14862258
x1,115:23654232,14862258
g1,115:23832388,14862258
x1,115:25735096,14862258
g1,115:25913252,14862258
x1,115:27631471,14862258
g1,115:27809627,14862258
x1,115:29572979,14862258
g1,115:29751135,14862258
x1,115:31113041,14862258
(1,115:31113041,14862258:0,0,0
(1,115:31113041,14239666:0,0,0
)
)
g1,115:31291197,14862258
x1,115:32130511,14862258
g1,115:32308667,14862258
$1,115:32308667,14862258
(1,115:32308667,14682831:236465,192885,0
x1,115:32512364,14682831
)
$1,115:32545132,14862258
x1,115:33067724,14862258
x1,115:33604172,14862258
x1,115:34029767,14862258
g1,115:34207923,14862258
x1,115:34633518,14862258
k1,115:35592604,14862258:959086
)
(1,115:3578268,15484850:32014336,296931,83141
x1,115:6724906,15484850
g1,115:6903062,15484850
x1,115:8924941,15484850
g1,115:9103097,15484850
x1,115:10200936,15484850
x1,115:11191485,15484850
x1,115:11452781,15484850
g1,115:11630937,15484850
x1,115:12056532,15484850
g1,115:12234688,15484850
x1,115:14011107,15484850
g1,115:14189263,15484850
x1,115:16017545,15484850
x1,115:16278841,15484850
g1,115:16456997,15484850
x1,115:16882592,15484850
g1,115:17060748,15484850
x1,115:19082627,15484850
g1,115:19260783,15484850
x1,115:21045513,15484850
g1,115:21223669,15484850
x1,115:24844596,15484850
g1,115:25022752,15484850
x1,115:26786104,15484850
g1,115:26964260,15484850
x1,115:28326166,15484850
g1,115:28326166,15484850
k1,115:35592604,15484850:7266438
)
(1,115:3578268,16107442:32014336,318686,83141
h1,115:3578268,16107442:0,0,0
$1,115:3578268,16107442
(1,115:3578268,15928015:253092,139259,0
$1,115:3578268,15928015
x1,115:3798592,15928015
$1,115:3798592,15928015
)
$1,115:3831360,16107442
x1,115:5607777,16107442
x1,115:7161695,16107442
g1,115:7339851,16107442
x1,115:9002642,16107442
g1,115:9180798,16107442
x1,115:9703390,16107442
x1,115:12818753,16107442
g1,115:12818753,16107442
k1,115:35592604,16107442:22773851
)
(1,115:3578268,16730034:32014336,296931,83141
h1,115:3578268,16730034:0,0,0
x1,115:3914390,16730034
x1,115:4678088,16730034
g1,115:4856244,16730034
x1,115:7864710,16730034
g1,115:8042866,16730034
x1,115:9148228,16730034
x1,115:9489891,16730034
g1,115:9668047,16730034
x1,115:11172086,16730034
x1,115:11680822,16730034
g1,115:11858978,16730034
x1,115:12409283,16730034
g1,115:12587439,16730034
x1,115:13679736,16730034
g1,115:13857892,16730034
x1,115:14874571,16730034
x1,115:15355592,16730034
g1,115:15533748,16730034
x1,115:15916982,16730034
x1,115:16726603,16730034
g1,115:16904759,16730034
(1,115:16904759,16730034:0,0,0
(1,115:16904759,16107442:0,0,0
)
)
x1,115:18501042,16730034
g1,115:18679198,16730034
x1,115:19229503,16730034
g1,115:19407659,16730034
x1,115:20499956,16730034
g1,115:20678112,16730034
x1,115:21694791,16730034
x1,115:22175812,16730034
g1,115:22353968,16730034
x1,115:22737202,16730034
x1,115:23546823,16730034
g1,115:23724979,16730034
(1,115:23724979,16730034:0,0,0
(1,115:23724979,16107442:0,0,0
)
)
x1,115:25704496,16730034
g1,115:25882652,16730034
x1,115:26432957,16730034
g1,115:26611113,16730034
x1,115:27703410,16730034
g1,115:27881566,16730034
x1,115:28898245,16730034
x1,115:29379266,16730034
g1,115:29557422,16730034
x1,115:29940656,16730034
x1,115:30599834,16730034
g1,115:30599834,16730034
k1,115:35592604,16730034:4992770
)
(1,115:3578268,18882892:32014336,525340,0
h1,115:3578268,18882892:0,0,0
x1,115:6486559,18882892
g1,115:6486559,18882892
k1,115:35592604,18882892:29106045
)
(1,115:3578268,19931468:32014336,444026,11518382
h1,115:3578268,19931468:0,0,0
[1,115:3578268,19931468:32014336,444026,11518382
(1,115:3578268,19931468:32014336,444026,148008
h1,115:3578268,19931468:0,0,0
x1,115:5920763,19931468
k1,115:6057022,19931468:136259
x1,115:7985460,19931468
k1,115:8121719,19931468:136259
x1,115:10609708,19931468
k1,115:10745967,19931468:136259
x1,115:11981191,19931468
k1,115:12117450,19931468:136259
x1,115:13503650,19931468
x1,115:14932015,19931468
k1,115:15068273,19931468:136258
x1,115:16762092,19931468
x1,115:17641229,19931468
k1,115:17777488,19931468:136259
x1,115:19137878,19931468
k1,115:19274071,19931468:136193
x1,115:22134363,19931468
k1,115:22270622,19931468:136259
x1,115:24580909,19931468
x1,115:25649350,19931468
k1,115:25785609,19931468:136259
x1,115:26968756,19931468
k1,115:27105015,19931468:136259
x1,115:27514046,19931468
k1,115:27650305,19931468:136259
x1,115:27954543,19931468
k1,115:28090802,19931468:136259
x1,115:29783981,19931468
x1,115:30003707,19931468
k1,115:30139965,19931468:136258
x1,115:30410398,19931468
x1,115:32726442,19931468
k1,115:32884890,19931468:158448
x1,115:33763799,19931468
x1,115:34051134,19931468
x1,115:35592604,19931468
k1,115:35592604,19931468:0
)
(1,115:3578268,20652364:32014336,444026,148008
x1,115:4085331,20652364
x1,115:5557641,20652364
x1,115:6419647,20652364
k1,115:6625218,20652364:205571
x1,115:8907230,20652364
k1,115:9112802,20652364:205572
x1,115:11005745,20652364
x1,115:12496739,20652364
k1,115:12702310,20652364:205571
x1,115:13513611,20652364
x1,115:14548248,20652364
k1,115:14753819,20652364:205571
x1,115:15734141,20652364
k1,115:15939713,20652364:205572
x1,115:17597718,20652364
k1,115:17803289,20652364:205571
x1,115:18648622,20652364
x1,115:19071174,20652364
x1,115:19917649,20652364
k1,115:20123221,20652364:205572
x1,115:21779855,20652364
x1,115:22374809,20652364
k1,115:22580380,20652364:205571
x1,115:23222660,20652364
x1,115:23526897,20652364
x1,115:23780656,20652364
k1,115:23986227,20652364:205571
x1,115:24324269,20652364
x1,115:25220537,20652364
k1,115:25426109,20652364:205572
x1,115:28478856,20652364
k1,115:28684427,20652364:205571
x1,115:29614271,20652364
x1,115:30679331,20652364
x1,115:31304937,20652364
k1,115:31510508,20652364:205571
x1,115:32051375,20652364
k1,115:32256947,20652364:205572
x1,115:33458595,20652364
k1,115:33664166,20652364:205571
x1,115:35592604,20652364
k1,115:35592604,20652364:0
)
(1,115:3578268,21373260:32014336,444026,148008
x1,115:4508112,21373260
x1,115:6688939,21373260
x1,115:7381924,21373260
k1,115:7711452,21373260:329528
x1,115:8591732,21373260
x1,115:10140421,21373260
k1,115:10469949,21373260:329528
x1,115:11014197,21373260
k1,115:11343726,21373260:329529
x1,115:11850789,21373260
x1,115:13595086,21373260
k1,115:13924614,21373260:329528
x1,115:14804894,21373260
x1,115:16522604,21373260
k1,115:16915483,21373260:392879
x1,115:17895805,21373260
k1,115:18225334,21373260:329529
x1,115:18817136,21373260
x1,115:19408937,21373260
k1,115:19738465,21373260:329528
x1,115:20279332,21373260
k1,115:20608860,21373260:329528
x1,115:21928823,21373260
k1,115:22258351,21373260:329528
x1,115:23103684,21373260
k1,115:23433212,21373260:329528
x1,115:26257462,21373260
k1,115:26586990,21373260:329528
x1,115:28515428,21373260
k1,115:28844957,21373260:329529
x1,115:29182999,21373260
x1,115:30349472,21373260
x1,115:31211478,21373260
k1,115:31541006,21373260:329528
x1,115:33843072,21373260
x1,115:34130636,21373260
k1,115:34460164,21373260:329528
x1,115:35322171,21373260
x1,115:35592604,21373260
k1,115:35592604,21373260:0
)
(1,115:3578268,22094156:32014336,444026,148008
x1,115:4203555,22094156
x1,115:6823380,22094156
k1,115:7006851,22094156:183471
x1,115:9308917,22094156
x1,115:9833110,22094156
k1,115:10016581,22094156:183471
x1,115:11251805,22094156
k1,115:11435275,22094156:183470
x1,115:12821475,22094156
x1,115:14249840,22094156
k1,115:14433311,22094156:183471
x1,115:16506969,22094156
x1,115:17338781,22094156
k1,115:17522252,22094156:183471
x1,115:18874420,22094156
k1,115:19064342,22094156:189922
x1,115:19824845,22094156
x1,115:20247397,22094156
x1,115:20822296,22094156
x1,115:21483076,22094156
k1,115:21672998,22094156:189922
x1,115:22518331,22094156
k1,115:22701802,22094156:183471
x1,115:24833066,22094156
k1,115:25016537,22094156:183471
x1,115:25896817,22094156
x1,115:27445506,22094156
k1,115:27628977,22094156:183471
x1,115:28119138,22094156
k1,115:28302608,22094156:183470
x1,115:29722293,22094156
x1,115:31213287,22094156
k1,115:31396758,22094156:183471
x1,115:33054763,22094156
k1,115:33238234,22094156:183471
x1,115:34083567,22094156
x1,115:34506119,22094156
x1,115:35592604,22094156
k1,115:35592604,22094156:0
)
(1,115:3578268,22815052:32014336,444026,148008
x1,115:4391168,22815052
k1,115:4570336,22815052:179168
x1,115:6378861,22815052
k1,115:6558029,22815052:179168
x1,115:7944001,22815052
x1,115:9010204,22815052
x1,115:9602005,22815052
k1,115:9781173,22815052:179168
x1,115:10761495,22815052
k1,115:10940663,22815052:179168
x1,115:11751963,22815052
k1,115:11931131,22815052:179168
x1,115:12590313,22815052
x1,115:12844072,22815052
k1,115:13023240,22815052:179168
x1,115:13327478,22815052
k1,115:13506646,22815052:179168
x1,115:14892618,22815052
x1,115:15196855,22815052
k1,115:15376023,22815052:179168
x1,115:15714065,22815052
x1,115:16035205,22815052
x1,115:16339442,22815052
x1,115:16643680,22815052
k1,115:16822848,22815052:179168
x1,115:18884904,22815052
k1,115:19064072,22815052:179168
x1,115:19909405,22815052
k1,115:20088573,22815052:179168
x1,115:22421291,22815052
k1,115:22600459,22815052:179168
x1,115:22938501,22815052
x1,115:23242738,22815052
k1,115:23421906,22815052:179168
x1,115:25365875,22815052
k1,115:25545043,22815052:179168
x1,115:26221127,22815052
x1,115:30250587,22815052
k1,115:30429755,22815052:179168
x1,115:33139070,22815052
k1,115:33326124,22815052:187054
x1,115:35592604,22815052
k1,115:35592604,22815052:0
)
(1,115:3578268,23535948:32014336,411135,115118
x1,115:6250398,23535948
k1,115:6527675,23535948:277277
x1,115:8844632,23535948
k1,115:9121908,23535948:277276
x1,115:10102230,23535948
k1,115:10379507,23535948:277277
x1,115:10886570,23535948
x1,115:14084263,23535948
x1,115:14388500,23535948
k1,115:14665777,23535948:277277
x1,115:16051978,23535948
k1,115:16329255,23535948:277277
x1,115:18256323,23535948
k1,115:18533599,23535948:277276
x1,115:19074466,23535948
k1,115:19351743,23535948:277277
x1,115:20553391,23535948
k1,115:20830668,23535948:277277
x1,115:21709805,23535948
k1,115:21987081,23535948:277276
x1,115:22325123,23535948
x1,115:24843536,23535948
k1,115:25120813,23535948:277277
x1,115:27777823,23535948
k1,115:28092326,23535948:314503
x1,115:28531781,23535948
x1,115:28785312,23535948
k1,115:29062588,23535948:277276
x1,115:29738672,23535948
k1,115:30015949,23535948:277277
x1,115:30999651,23535948
k1,115:31276928,23535948:277277
x1,115:32392467,23535948
k1,115:32706969,23535948:314502
x1,115:33146424,23535948
x1,115:33400183,23535948
k1,115:33677460,23535948:277277
x1,115:35372878,23535948
x1,115:35592604,23535948
k1,115:35592604,23535948:0
)
(1,115:3578268,24256844:32014336,411135,115118
x1,115:6054106,24256844
k1,115:6279279,24256844:225173
x1,115:6583517,24256844
k1,115:6808689,24256844:225172
x1,115:7484773,24256844
x1,115:8911309,24256844
x1,115:11262300,24256844
k1,115:11487473,24256844:225173
x1,115:13145478,24256844
k1,115:13370651,24256844:225173
x1,115:14587511,24256844
k1,115:14812661,24256844:225150
x1,115:16758002,24256844
x1,115:17604477,24256844
k1,115:17829650,24256844:225173
x1,115:18945188,24256844
k1,115:19170360,24256844:225172
x1,115:21288330,24256844
k1,115:21513503,24256844:225173
x1,115:22358836,24256844
k1,115:22584009,24256844:225173
x1,115:24884293,24256844
k1,115:25109466,24256844:225173
x1,115:25599627,24256844
k1,115:25824799,24256844:225172
x1,115:27045359,24256844
k1,115:27270532,24256844:225173
x1,115:28893133,24256844
k1,115:29118306,24256844:225173
x1,115:30504507,24256844
k1,115:30729679,24256844:225172
x1,115:34522098,24256844
k1,115:34747271,24256844:225173
x1,115:35592604,24256844
k1,115:35592604,24256844:0
)
(1,115:3578268,24977740:32014336,411135,115118
x1,115:3916310,24977740
x1,115:5082783,24977740
x1,115:5944789,24977740
k1,115:6113424,24977740:168635
x1,115:8462815,24977740
k1,115:8642847,24977740:180032
x1,115:9082302,24977740
x1,115:9335833,24977740
k1,115:9504469,24977740:168636
x1,115:10079140,24977740
x1,115:11161102,24977740
x1,115:11414861,24977740
k1,115:11583496,24977740:168635
x1,115:12736219,24977740
k1,115:12916251,24977740:180032
x1,115:15223068,24977740
k1,115:15391669,24977740:168601
x1,115:16033949,24977740
x1,115:17611052,24977740
k1,115:17779687,24977740:168635
x1,115:18421967,24977740
k1,115:18590603,24977740:168636
x1,115:18894841,24977740
k1,115:19063476,24977740:168635
x1,115:22048023,24977740
k1,115:22216658,24977740:168635
x1,115:23451882,24977740
x1,115:25294210,24977740
k1,115:25462846,24977740:168636
x1,115:26443168,24977740
k1,115:26611803,24977740:168635
x1,115:28729773,24977740
k1,115:28898408,24977740:168635
x1,115:29743741,24977740
k1,115:29912377,24977740:168636
x1,115:32736627,24977740
k1,115:32905262,24977740:168635
x1,115:35592604,24977740
k1,115:35592604,24977740:0
)
(1,115:3578268,25698636:32014336,444026,148008
x1,115:5479708,25698636
x1,115:7668713,25698636
k1,115:7831525,25698636:162812
x1,115:9504649,25698636
k1,115:9667421,25698636:162772
x1,115:11949433,25698636
k1,115:12112245,25698636:162812
x1,115:13837630,25698636
k1,115:14000441,25698636:162811
x1,115:14845774,25698636
k1,115:15008586,25698636:162812
x1,115:17139850,25698636
k1,115:17302662,25698636:162812
x1,115:17792823,25698636
k1,115:17955635,25698636:162812
x1,115:18800968,25698636
k1,115:18963779,25698636:162811
x1,115:20621784,25698636
k1,115:20784596,25698636:162812
x1,115:22001456,25698636
k1,115:22164228,25698636:162772
x1,115:23009561,25698636
x1,115:23432113,25698636
x1,115:24447609,25698636
k1,115:24623759,25698636:176150
x1,115:25671918,25698636
k1,115:25834730,25698636:162812
x1,115:28141547,25698636
k1,115:28304319,25698636:162772
x1,115:29183228,25698636
k1,115:29346039,25698636:162811
x1,115:30478480,25698636
k1,115:30641292,25698636:162812
x1,115:33197117,25698636
k1,115:33359929,25698636:162812
x1,115:35592604,25698636
k1,115:35592604,25698636:0
)
(1,115:3578268,26419532:32014336,411135,115118
x1,115:6659429,26419532
k1,115:6828546,26419532:169117
x1,115:7741259,26419532
k1,115:7893522,26419532:152263
x1,115:8911029,26419532
k1,115:9063292,26419532:152263
x1,115:10619656,26419532
x1,115:10923893,26419532
x1,115:11417662,26419532
k1,115:11569925,26419532:152263
x1,115:12076988,26419532
x1,115:15274681,26419532
x1,115:15578918,26419532
x1,115:15697232,26419532
k1,115:15866349,26419532:169117
x1,115:16715063,26419532
x1,115:18405501,26419532
k1,115:18557764,26419532:152263
x1,115:19064827,26419532
k1,115:19217089,26419532:152262
x1,115:20062422,26419532
k1,115:20214685,26419532:152263
x1,115:23804507,26419532
k1,115:23956770,26419532:152263
x1,115:24294812,26419532
x1,115:25461285,26419532
x1,115:26323291,26419532
k1,115:26475554,26419532:152263
x1,115:28777620,26419532
x1,115:29234205,26419532
k1,115:29403322,26419532:169117
x1,115:31703379,26419532
k1,115:31855642,26419532:152263
x1,115:32193684,26419532
x1,115:33089723,26419532
x1,115:35592604,26419532
k1,115:35592604,26419532:0
)
(1,115:3578268,27140428:32014336,411135,115118
x1,115:4220548,27140428
k1,115:4403343,27140428:182795
x1,115:5235155,27140428
x1,115:6200173,27140428
k1,115:6382968,27140428:182795
x1,115:8456626,27140428
x1,115:9288438,27140428
k1,115:9471233,27140428:182795
x1,115:11810712,27140428
k1,115:12000184,27140428:189472
x1,115:12439639,27140428
x1,115:12693398,27140428
k1,115:12876193,27140428:182795
x1,115:16160408,27140428
k1,115:16343203,27140428:182795
x1,115:17188536,27140428
k1,115:17371331,27140428:182795
x1,115:18385457,27140428
x1,115:20364601,27140428
k1,115:20547396,27140428:182795
x1,115:21037557,27140428
k1,115:21220352,27140428:182795
x1,115:22878128,27140428
x1,115:24789436,27140428
k1,115:24972231,27140428:182795
x1,115:25817564,27140428
k1,115:26000359,27140428:182795
x1,115:27200225,27140428
k1,115:27383000,27140428:182775
x1,115:31036823,27140428
k1,115:31219618,27140428:182795
x1,115:32471972,27140428
k1,115:32654767,27140428:182795
x1,115:33161830,27140428
k1,115:33344625,27140428:182795
x1,115:35592604,27140428
k1,115:35592604,27140428:0
)
(1,115:3578268,27861324:32014336,411135,115118
x1,115:6098736,27861324
k1,115:6356404,27861324:257668
x1,115:7205118,27861324
x1,115:8895556,27861324
k1,115:9134942,27861324:239386
x1,115:9642005,27861324
k1,115:9881392,27861324:239387
x1,115:12553522,27861324
k1,115:12792909,27861324:239387
x1,115:13976513,27861324
k1,115:14215900,27861324:239387
x1,115:16945727,27861324
k1,115:17185113,27861324:239386
x1,115:17725980,27861324
k1,115:17965367,27861324:239387
x1,115:19283959,27861324
x1,115:20162868,27861324
k1,115:20402255,27861324:239387
x1,115:21585630,27861324
k1,115:21825017,27861324:239387
x1,115:22163059,27861324
x1,115:22991262,27861324
x1,115:23620019,27861324
k1,115:23877686,27861324:257667
x1,115:25348306,27861324
x1,115:26886625,27861324
k1,115:27144293,27861324:257668
x1,115:27989626,27861324
k1,115:28229013,27861324:239387
x1,115:30157680,27861324
k1,115:30397066,27861324:239386
x1,115:30735108,27861324
x1,115:31901581,27861324
x1,115:32763587,27861324
k1,115:33002974,27861324:239387
x1,115:35305040,27861324
x1,115:35592604,27861324
k1,115:35592604,27861324:0
)
(1,115:3578268,28582220:32014336,411135,115118
x1,115:4458548,28582220
x1,115:5780520,28582220
k1,115:5997134,28582220:216614
x1,115:8988806,28582220
k1,115:9205420,28582220:216614
x1,115:9712483,28582220
x1,115:12606167,28582220
k1,115:12822781,28582220:216614
x1,115:14381155,28582220
x1,115:14840891,28582220
k1,115:15057505,28582220:216614
x1,115:15785666,28582220
k1,115:16002279,28582220:216613
x1,115:19793329,28582220
k1,115:20009943,28582220:216614
x1,115:20889080,28582220
k1,115:21105694,28582220:216614
x1,115:21612757,28582220
x1,115:23085067,28582220
x1,115:23947073,28582220
k1,115:24163687,28582220:216614
x1,115:25043967,28582220
x1,115:26761677,28582220
k1,115:26985185,28582220:223508
x1,115:29292002,28582220
k1,115:29508602,28582220:216600
x1,115:30475402,28582220
x1,115:30897954,28582220
x1,115:31693951,28582220
k1,115:31910565,28582220:216614
x1,115:32319596,28582220
k1,115:32536210,28582220:216614
x1,115:32840448,28582220
x1,115:33144685,28582220
x1,115:34835123,28582220
k1,115:35051737,28582220:216614
x1,115:35592604,28582220
k1,115:35592604,28582220:0
)
(1,115:3578268,29303116:32014336,444026,148008
x1,115:3916310,29303116
x1,115:6776144,29303116
x1,115:11263605,29303116
x1,115:14660562,29303116
x1,115:14829583,29303116
g1,115:15032408,29303116
k1,115:35592604,29303116:20560196
g1,115:35592604,29303116
)
(1,115:3578268,30548300:32014336,411135,115118
h1,115:3578268,30548300:0,0,0
x1,115:4717032,30548300
g1,115:4931920,30548300
x1,115:5397512,30548300
x1,115:6759859,30548300
g1,115:6962684,30548300
x1,115:8348884,30548300
x1,115:9777249,30548300
g1,115:9980074,30548300
x1,115:11673893,30548300
x1,115:12553030,30548300
g1,115:12755855,30548300
x1,115:14108023,30548300
g1,115:14310848,30548300
x1,115:14817911,30548300
x1,115:16562208,30548300
g1,115:16765033,30548300
x1,115:17645313,30548300
x1,115:18852351,30548300
g1,115:19055176,30548300
x1,115:21742518,30548300
x1,115:23643958,30548300
x1,115:25832963,30548300
g1,115:26035788,30548300
x1,115:28486821,30548300
g1,115:28689646,30548300
x1,115:31564511,30548300
k1,115:35592604,30548300:4028093
g1,115:35592604,30548300
)
]
g1,115:35592604,19931468
g1,115:35592604,19931468
)
]
)
]
]
(1,128:3578268,47722009:32014336,15780639,0
(1,128:3578268,47722009:15417344,15780639,0
[1,125:3578268,47722009:15417344,15780639,0
(1,117:3578268,32596730:15417344,502499,0
(1,117:3578268,32596730:0,0,0
g1,117:3578268,32596730
)
x1,117:4241568,32596730
x1,117:5148077,32596730
x1,117:7539977,32596730
g1,117:7539977,32596730
k1,117:18995612,32596730:11455635
)
(1,120:3578268,33612538:15417344,370022,123340
x1,120:4542483,33612538
k1,119:5028064,33612538:485581
x1,119:7324169,33612538
k1,119:7809749,33612538:485580
x1,119:8265427,33612538
k1,119:8751008,33612538:485581
x1,119:10543370,33612538
k1,119:11028951,33612538:485581
x1,119:11886956,33612538
x1,119:13899081,33612538
x1,119:14544663,33612538
k1,119:15030243,33612538:485580
x1,119:15842729,33612538
x1,119:17279557,33612538
k1,119:17765138,33612538:485581
x1,119:18995612,33612538
k1,119:18995612,33612538:0
)
(1,120:3578268,34300666:15417344,370022,123340
x1,120:4398584,34300666
k1,119:4768687,34300666:370103
x1,119:5239537,34300666
x1,119:6606569,34300666
x1,119:8224197,34300666
k1,119:8594301,34300666:370104
x1,119:9497825,34300666
k1,119:9867928,34300666:370103
x1,119:13443061,34300666
k1,119:13813164,34300666:370103
x1,119:14564958,34300666
k1,119:14935062,34300666:370104
x1,119:16453823,34300666
k1,119:16823926,34300666:370103
x1,119:18995612,34300666
k1,119:18995612,34300666:0
)
(1,120:3578268,34988794:15417344,370022,123340
x1,120:5923709,34988794
k1,119:6334437,34988794:410728
x1,119:7617772,34988794
x1,119:8945354,34988794
k1,119:9356083,34988794:410729
x1,119:10931228,34988794
x1,119:11751544,34988794
k1,119:12162272,34988794:410728
x1,119:13403518,34988794
k1,119:13814024,34988794:410506
x1,119:16459595,34988794
k1,119:16870323,34988794:410728
x1,119:18995612,34988794
k1,120:18995612,34988794:0
)
(1,120:3578268,35676922:15417344,370022,123340
x1,120:4568521,35676922
k1,119:5002073,35676922:433552
x1,119:6095503,35676922
k1,119:6529056,35676922:433553
x1,119:7410064,35676922
x1,119:7797217,35676922
k1,119:8230769,35676922:433552
x1,119:9012909,35676922
k1,119:9446462,35676922:433553
x1,119:10456684,35676922
x1,119:11887442,35676922
x1,119:12434156,35676922
k1,119:12867708,35676922:433552
x1,119:14229944,35676922
k1,119:14663497,35676922:433553
x1,119:15119175,35676922
k1,119:15552727,35676922:433552
x1,119:18995612,35676922
k1,119:18995612,35676922:0
)
(1,120:3578268,36365050:15417344,342613,95931
x1,120:4398584,36365050
k1,119:4705944,36365050:307360
x1,119:5017234,36365050
x1,119:7731328,36365050
k1,119:8097414,36365050:366086
x1,119:8909900,36365050
x1,119:10413487,36365050
k1,119:10720846,36365050:307359
x1,119:11001790,36365050
k1,119:11309150,36365050:307360
x1,119:13897064,36365050
k1,119:14204424,36365050:307360
x1,119:16140686,36365050
x1,119:16436802,36365050
k1,119:16744161,36365050:307359
x1,119:17245357,36365050
k1,119:17552717,36365050:307360
x1,119:18319684,36365050
x1,119:18995612,36365050
k1,119:18995612,36365050:0
)
(1,120:3578268,37053178:15417344,342613,95931
x1,120:6190459,37053178
k1,119:6459458,37053178:268999
x1,119:7317463,37053178
x1,119:9329588,37053178
x1,119:9975170,37053178
k1,119:10244170,37053178:269000
x1,119:12699835,37053178
k1,119:13008381,37053178:308546
x1,119:14018603,37053178
x1,119:14838919,37053178
k1,119:15107918,37053178:268999
x1,119:16565498,37053178
x1,119:18995612,37053178
k1,119:18995612,37053178:0
)
(1,120:3578268,37741306:15417344,342613,95931
x1,120:4481792,37741306
k1,119:4662299,37741306:180507
x1,119:5755729,37741306
k1,119:5936236,37741306:180507
x1,119:8457389,37741306
k1,119:8637896,37741306:180507
x1,119:9420036,37741306
x1,119:9807189,37741306
x1,119:10972175,37741306
k1,119:11155815,37741306:183640
x1,119:11852792,37741306
x1,119:12239945,37741306
x1,119:12771486,37741306
x1,119:13386722,37741306
k1,119:13570362,37741306:183640
x1,119:15475399,37741306
x1,119:16245400,37741306
k1,119:16425907,37741306:180507
x1,119:17147355,37741306
x1,119:18995612,37741306
k1,119:18995612,37741306:0
)
(1,120:3578268,38429434:15417344,342613,95931
x1,120:4421100,38429434
k1,119:4584706,38429434:163606
x1,119:6341927,38429434
k1,119:6505534,38429434:163607
x1,119:7549137,38429434
k1,119:7712743,38429434:163606
x1,119:9307369,38429434
k1,119:9470976,38429434:163607
x1,119:12276107,38429434
k1,119:12448480,38429434:172373
x1,119:14585513,38429434
k1,119:14749119,38429434:163606
x1,119:15219969,38429434
k1,119:15383576,38429434:163607
x1,119:15664520,38429434
k1,119:15828126,38429434:163606
x1,119:16519228,38429434
x1,119:16800171,38429434
k1,119:16963778,38429434:163607
x1,119:17419456,38429434
k1,119:17583062,38429434:163606
x1,119:18995612,38429434
k1,119:18995612,38429434:0
)
(1,120:3578268,39117562:15417344,342613,95931
x1,120:5335489,39117562
x1,119:7317270,39117562
k1,119:7483751,39117562:166481
x1,119:7795041,39117562
x1,119:8281064,39117562
x1,119:8668217,39117562
x1,119:9465529,39117562
k1,119:9632011,39117562:166482
x1,119:10725441,39117562
k1,119:10891922,39117562:166481
x1,119:13025920,39117562
k1,119:13192401,39117562:166481
x1,119:13693597,39117562
k1,119:13860078,39117562:166481
x1,119:14330928,39117562
x1,119:15697960,39117562
x1,119:15903038,39117562
k1,119:16069520,39117562:166482
x1,119:17162949,39117562
k1,119:17329430,39117562:166481
x1,119:17640720,39117562
x1,119:18407687,39117562
x1,119:18995612,39117562
k1,119:18995612,39117562:0
)
(1,120:3578268,39805690:15417344,342613,95931
x1,120:4275245,39805690
x1,119:4662398,39805690
k1,119:4851617,39805690:189219
x1,119:5352813,39805690
k1,119:5542033,39805690:189220
x1,119:8301646,39805690
k1,119:8490865,39805690:189219
x1,119:10283227,39805690
k1,119:10472446,39805690:189219
x1,119:12768551,39805690
k1,119:12957771,39805690:189220
x1,119:14096720,39805690
k1,119:14285939,39805690:189219
x1,119:15071114,39805690
x1,119:15367230,39805690
k1,119:15556450,39805690:189220
x1,119:17712964,39805690
k1,119:17902183,39805690:189219
x1,119:18995612,39805690
k1,119:18995612,39805690:0
)
(1,120:3578268,40493818:15417344,342613,95931
x1,120:4905850,40493818
g1,119:5095756,40493818
x1,119:6189186,40493818
g1,119:6379092,40493818
x1,119:8288042,40493818
g1,119:8477948,40493818
x1,119:8758892,40493818
g1,119:8948798,40493818
x1,119:9199396,40493818
x1,119:11690202,40493818
g1,119:11880108,40493818
x1,119:14036621,40493818
k1,120:18995612,40493818:4958991
g1,120:18995612,40493818
)
(1,124:3578268,41181946:15417344,370022,123340
h1,122:3578268,41181946:786432,0,0
x1,122:4780733,41181946
k1,122:5274348,41181946:493615
x1,122:6056488,41181946
x1,122:7195435,41181946
k1,122:7689357,41181946:493922
x1,122:8000647,41181946
x1,122:8759782,41181946
x1,122:9055898,41181946
x1,122:9541921,41181946
k1,122:10035843,41181946:493922
x1,122:10491521,41181946
k1,122:10985444,41181946:493923
x1,122:12861013,41181946
k1,122:13354935,41181946:493922
x1,122:14922250,41181946
x1,122:15658871,41181946
k1,122:16152793,41181946:493922
x1,122:17618203,41181946
x1,122:18995612,41181946
k1,122:18995612,41181946:0
)
(1,124:3578268,41870074:15417344,342613,95931
x1,124:5104371,41870074
x1,122:5654121,41870074
k1,122:5903310,41870074:249189
x1,122:6655104,41870074
k1,122:6904293,41870074:249189
x1,122:7215583,41870074
x1,122:8233148,41870074
k1,122:8482337,41870074:249189
x1,122:9340342,41870074
x1,122:10327560,41870074
x1,122:10904621,41870074
k1,122:11153810,41870074:249189
x1,122:11655006,41870074
k1,122:11904195,41870074:249189
x1,122:13020629,41870074
k1,122:13269818,41870074:249189
x1,122:15062180,41870074
k1,122:15311369,41870074:249189
x1,122:17607474,41870074
k1,122:17856663,41870074:249189
x1,122:18995612,41870074
k1,122:18995612,41870074:0
)
(1,124:3578268,42558202:15417344,342613,95931
x1,124:4671697,42558202
k1,122:4830913,42558202:159216
x1,122:6158495,42558202
k1,122:6317711,42558202:159216
x1,122:8222748,42558202
x1,122:9152309,42558202
k1,122:9321756,42558202:169447
x1,122:11349054,42558202
k1,122:11508270,42558202:159216
x1,122:13075585,42558202
x1,122:13971766,42558202
k1,122:14141212,42558202:169446
x1,122:15264987,42558202
x1,122:15561103,42558202
k1,122:15720320,42558202:159217
x1,122:16535841,42558202
k1,122:16695057,42558202:159216
x1,122:17507543,42558202
x1,122:17788486,42558202
x1,122:18335200,42558202
k1,122:18494416,42558202:159216
x1,122:18995612,42558202
k1,122:18995612,42558202:0
)
(1,124:3578268,43246330:15417344,342613,95931
x1,124:3889558,43246330
x1,122:4155329,43246330
k1,122:4372317,43246330:216988
x1,122:4653261,43246330
k1,122:4870248,43246330:216987
x1,122:5181538,43246330
x1,122:5477655,43246330
x1,122:5864808,43246330
x1,122:6966068,43246330
k1,122:7183056,43246330:216988
x1,122:7684252,43246330
x1,122:8139929,43246330
k1,122:8356917,43246330:216988
x1,122:9032847,43246330
k1,122:9249835,43246330:216988
x1,122:11581082,43246330
k1,122:11798069,43246330:216987
x1,122:13810195,43246330
k1,122:14027183,43246330:216988
x1,122:15280173,43246330
k1,122:15510702,43246330:230529
x1,122:16326223,43246330
k1,122:16543210,43246330:216987
x1,122:16854500,43246330
x1,122:17682159,43246330
k1,122:17899147,43246330:216988
x1,122:18995612,43246330
k1,122:18995612,43246330:0
)
(1,124:3578268,43934458:15417344,342613,95931
x1,124:4079464,43934458
k1,122:4250880,43934458:171416
x1,122:5306133,43934458
k1,122:5477550,43934458:171417
x1,122:8589664,43934458
k1,122:8761080,43934458:171416
x1,122:10240392,43934458
k1,122:10411808,43934458:171416
x1,122:10882658,43934458
x1,122:12249690,43934458
x1,122:12454768,43934458
k1,122:12626185,43934458:171417
x1,122:13719614,43934458
k1,122:13891030,43934458:171416
x1,122:14202320,43934458
x1,122:14969287,43934458
x1,122:15557212,43934458
k1,122:15734792,43934458:177580
x1,122:16249694,43934458
k1,123:16421110,43934458:171416
x1,123:18995612,43934458
k1,123:18995612,43934458:0
)
(1,124:3578268,44622586:15417344,342613,95931
x1,124:4146030,44622586
x1,123:6758220,44622586
x1,123:7593220,44622586
k1,123:7990069,44622586:396849
x1,123:8734032,44622586
x1,123:9693940,44622586
k1,123:10090998,44622586:397058
x1,123:11883360,44622586
k1,123:12280418,44622586:397058
x1,123:12751268,44622586
x1,123:14118300,44622586
x1,123:15735928,44622586
k1,123:16132986,44622586:397058
x1,123:16637217,44622586
k1,123:17034275,44622586:397058
x1,123:17315219,44622586
k1,123:17712277,44622586:397058
x1,123:18995612,44622586
k1,124:18995612,44622586:0
)
(1,124:3578268,45310714:15417344,342613,95931
x1,124:3874385,45310714
x1,123:5393146,45310714
k1,123:5674740,45310714:281594
x1,123:8089682,45310714
x1,123:8370625,45310714
k1,123:8652220,45310714:281595
x1,123:11541047,45310714
k1,123:11822641,45310714:281594
x1,123:12726165,45310714
k1,123:13007759,45310714:281594
x1,123:13865764,45310714
x1,123:15076269,45310714
k1,123:15357864,45310714:281595
x1,123:15950098,45310714
k1,123:16231692,45310714:281594
x1,123:16854272,45310714
x1,123:18995612,45310714
k1,123:18995612,45310714:0
)
(1,124:3578268,45998842:15417344,342613,95931
x1,124:5453837,45998842
k1,123:5738678,45998842:284841
x1,123:7305993,45998842
x1,123:8042614,45998842
k1,123:8327455,45998842:284841
x1,123:10119329,45998842
x1,123:10901468,45998842
k1,123:11186309,45998842:284841
x1,123:11687505,45998842
k1,123:11972346,45998842:284841
x1,123:13088780,45998842
k1,123:13373621,45998842:284841
x1,123:16422008,45998842
k1,123:16706849,45998842:284841
x1,123:18995612,45998842
k1,123:18995612,45998842:0
)
(1,124:3578268,46686970:15417344,370022,123340
x1,124:3889558,46686970
x1,123:4375581,46686970
x1,123:4762734,46686970
x1,123:5560046,46686970
k1,123:5956681,46686970:396635
x1,123:8145303,46686970
x1,123:8380727,46686970
k1,123:8777361,46686970:396634
x1,123:9870790,46686970
k1,123:10267425,46686970:396635
x1,123:10578715,46686970
x1,123:11345682,46686970
x1,123:11774047,46686970
k1,123:12170682,46686970:396635
x1,123:12330242,46686970
x1,123:12892130,46686970
x1,123:15132338,46686970
k1,123:15528973,46686970:396635
x1,123:15999823,46686970
k1,123:16396457,46686970:396634
x1,123:16996521,46686970
x1,123:17156081,46686970
k1,123:17552716,46686970:396635
x1,123:18676492,46686970
x1,123:18995612,46686970
k1,123:18995612,46686970:0
)
(1,124:3578268,47375098:15417344,342613,95931
x1,124:4275245,47375098
x1,123:4662398,47375098
x1,123:5193939,47375098
x1,123:5809175,47375098
k1,123:6024577,47375098:215402
x1,123:6627676,47375098
k1,123:6834579,47375098:206903
x1,123:7290257,47375098
x1,123:8090605,47375098
k1,123:8297509,47375098:206904
x1,123:8889743,47375098
k1,123:9096646,47375098:206903
x1,123:10451539,47375098
k1,123:10658443,47375098:206904
x1,123:13000067,47375098
k1,123:13206970,47375098:206903
x1,123:13518260,47375098
x1,123:14004283,47375098
x1,123:14391436,47375098
x1,123:15188748,47375098
k1,123:15395652,47375098:206904
x1,123:17282087,47375098
k1,123:17488990,47375098:206903
x1,123:17800280,47375098
x1,123:18567247,47375098
x1,123:18995612,47375098
k1,123:18995612,47375098:0
)
]
g1,128:18995612,47722009
)
k1,128:19585436,47722009:589824
r1,128:19585436,47722009:0,15780639,0
k1,128:20175260,47722009:589824
(1,128:20175260,47722009:15417344,15780639,0
[1,128:20175260,47722009:15417344,15780639,0
(1,124:20175260,32596730:15417344,342613,95931
x1,124:21560498,32596730
k1,123:21823277,32596730:262779
x1,123:22426376,32596730
k1,123:22689154,32596730:262778
x1,123:23980320,32596730
x1,123:24261263,32596730
k1,123:24524042,32596730:262779
x1,123:25025238,32596730
k1,123:25288016,32596730:262778
x1,123:26389277,32596730
k1,123:26652056,32596730:262779
x1,123:28497280,32596730
k1,123:28760058,32596730:262778
x1,123:29542198,32596730
k1,123:29804977,32596730:262779
x1,123:31877795,32596730
k1,123:32140573,32596730:262778
x1,123:33044097,32596730
k1,123:33306876,32596730:262779
x1,123:35592604,32596730
k1,123:35592604,32596730:0
)
(1,124:20175260,33284858:15417344,342613,95931
x1,124:21769886,33284858
g1,123:21959792,33284858
x1,123:22415470,33284858
g1,123:22605376,33284858
x1,123:24397738,33284858
g1,123:24587644,33284858
x1,123:25400130,33284858
x1,123:26996518,33284858
k1,124:35592604,33284858:8596086
g1,124:35592604,33284858
)
(1,126:20175260,33972986:15417344,342613,95931
h1,125:20175260,33972986:786432,0,0
x1,125:21364019,33972986
x1,125:21599443,33972986
k1,125:21815937,33972986:216494
x1,125:23636885,33972986
k1,125:23853378,33972986:216493
x1,125:25109403,33972986
k1,125:25325897,33972986:216494
x1,125:28123685,33972986
k1,125:28353472,33972986:229787
x1,125:29636808,33972986
x1,125:29841886,33972986
k1,125:30058380,33972986:216494
x1,125:30946731,33972986
x1,125:32233102,33972986
k1,125:32449595,33972986:216493
x1,125:33041829,33972986
x1,125:33322772,33972986
x1,125:33558196,33972986
k1,125:33774690,33972986:216494
x1,125:34230368,33972986
x1,125:35592604,33972986
k1,125:35592604,33972986:0
)
(1,126:20175260,34661114:15417344,342613,95931
x1,126:20767494,34661114
k1,125:21107463,34661114:339969
x1,125:21851426,34661114
x1,125:23339841,34661114
k1,125:23679810,34661114:339969
x1,125:24500126,34661114
k1,125:24840096,34661114:339970
x1,125:25310946,34661114
x1,125:26677978,34661114
x1,125:28295606,34661114
k1,125:28635575,34661114:339969
x1,125:30571837,34661114
k1,125:30911806,34661114:339969
x1,125:31382656,34661114
x1,125:33003321,34661114
k1,125:33343290,34661114:339969
x1,125:34155776,34661114
x1,125:35592604,34661114
k1,125:35592604,34661114:0
)
(1,126:20175260,35349242:15417344,370022,123340
x1,126:20425858,35349242
x1,125:23417860,35349242
k1,125:23623754,35349242:205894
x1,125:23935044,35349242
x1,125:24215987,35349242
k1,125:24421880,35349242:205893
x1,125:26502529,35349242
k1,125:26708423,35349242:205894
x1,125:27179273,35349242
x1,125:28546305,35349242
x1,125:29351447,35349242
k1,125:29557340,35349242:205893
x1,125:31891621,35349242
k1,125:32097515,35349242:205894
x1,125:33997166,35349242
k1,125:34203059,35349242:205893
x1,125:34362619,35349242
x1,125:34764946,35349242
x1,125:35592604,35349242
k1,125:35592604,35349242:0
)
(1,126:20175260,36037370:15417344,370022,123340
x1,126:20646110,36037370
k1,125:20983231,36037370:337121
x1,125:21583295,36037370
x1,125:21742855,36037370
k1,125:22079975,36037370:337120
x1,125:23203751,36037370
x1,125:23363311,36037370
k1,125:23700432,36037370:337121
x1,125:25490839,36037370
k1,125:25827960,36037370:337121
x1,125:26298810,36037370
k1,125:26635930,36037370:337120
x1,125:27235994,36037370
x1,125:27395554,36037370
k1,125:27732675,36037370:337121
x1,125:28856451,36037370
x1,125:29016011,36037370
k1,125:29353132,36037370:337121
x1,125:29854328,36037370
k1,125:30191448,36037370:337120
x1,125:30915931,36037370
x1,125:31181702,36037370
x1,125:32612459,36037370
k1,125:32949580,36037370:337121
x1,125:33420430,36037370
x1,125:34787462,36037370
x1,125:35592604,36037370
k1,125:35592604,36037370:0
)
(1,126:20175260,36725498:15417344,370022,123340
x1,126:22509541,36725498
k1,125:22718092,36725498:208551
x1,125:24496360,36725498
k1,125:24704911,36725498:208551
x1,125:24864471,36725498
x1,125:25280504,36725498
x1,125:25766526,36725498
k1,125:25975077,36725498:208551
x1,125:26445927,36725498
k1,125:26654477,36725498:208550
x1,125:27254541,36725498
x1,125:27414101,36725498
k1,125:27622652,36725498:208551
x1,125:28746428,36725498
x1,125:28905988,36725498
k1,125:29114539,36725498:208551
x1,125:30640643,36725498
k1,125:30849194,36725498:208551
x1,125:31320044,36725498
k1,125:31528595,36725498:208551
x1,125:32128659,36725498
x1,125:32288219,36725498
k1,125:32496770,36725498:208551
x1,125:33620546,36725498
x1,125:33939666,36725498
k1,125:34157539,36725498:217873
x1,125:35592604,36725498
k1,125:35592604,36725498:0
)
(1,126:20175260,37413626:15417344,342613,95931
x1,126:20957400,37413626
k1,125:21207844,37413626:250444
x1,125:23242974,37413626
k1,125:23493419,37413626:250445
x1,125:23949097,37413626
k1,125:24199541,37413626:250444
x1,125:24480485,37413626
k1,125:24730930,37413626:250445
x1,125:25824359,37413626
k1,125:26074803,37413626:250444
x1,125:26370920,37413626
x1,125:28003722,37413626
k1,125:28254167,37413626:250445
x1,125:29135175,37413626
x1,125:29745615,37413626
k1,125:29996059,37413626:250444
x1,125:30717507,37413626
x1,125:32441347,37413626
k1,125:32691792,37413626:250445
x1,125:34871310,37413626
k1,125:35121754,37413626:250444
x1,125:35592604,37413626
k1,125:35592604,37413626:0
)
(1,126:20175260,38101754:15417344,342613,95931
x1,126:21018092,38101754
x1,125:21694020,38101754
x1,125:22805657,38101754
k1,125:23119380,38101754:313723
x1,125:24372369,38101754
k1,125:24748000,38101754:375631
x1,125:25262902,38101754
k1,125:25576625,38101754:313723
x1,125:28151127,38101754
k1,125:28526758,38101754:375631
x1,125:29864522,38101754
k1,125:30178246,38101754:313724
x1,125:31905121,38101754
x1,125:32170892,38101754
k1,125:32484615,38101754:313723
x1,125:33266755,38101754
k1,125:33580478,38101754:313723
x1,125:35592604,38101754
k1,125:35592604,38101754:0
)
(1,126:20175260,38789882:15417344,342613,95931
x1,126:22471365,38789882
k1,125:22749162,38789882:277797
x1,125:23204840,38789882
k1,125:23482638,38789882:277798
x1,125:25275000,38789882
k1,125:25552797,38789882:277797
x1,125:26365283,38789882
x1,125:27802111,38789882
k1,125:28079908,38789882:277797
x1,125:28391198,38789882
x1,125:28672141,38789882
k1,125:28949938,38789882:277797
x1,125:30483872,38789882
x1,125:32253231,38789882
k1,125:32531029,38789882:277798
x1,125:32842319,38789882
x1,125:33669978,38789882
k1,125:33947775,38789882:277797
x1,125:34228719,38789882
k1,125:34506516,38789882:277797
x1,125:35592604,38789882
k1,125:35592604,38789882:0
)
(1,126:20175260,39478010:15417344,342613,95931
x1,126:21488941,39478010
k1,125:21934885,39478010:445944
x1,125:23058660,39478010
x1,125:23354776,39478010
k1,125:23715375,39478010:360599
x1,125:25783886,39478010
k1,125:26144484,39478010:360598
x1,125:26926624,39478010
k1,125:27287223,39478010:360599
x1,125:30487339,39478010
k1,125:30847938,39478010:360599
x1,125:31663459,39478010
x1,125:32623367,39478010
k1,125:32983965,39478010:360598
x1,125:33439643,39478010
k1,125:33800242,39478010:360599
x1,125:35592604,39478010
k1,125:35592604,39478010:0
)
(1,126:20175260,40166138:15417344,342613,95931
x1,126:22630925,40166138
k1,125:22805082,40166138:174157
x1,125:23708606,40166138
k1,125:23874888,40166138:166282
x1,125:24155832,40166138
k1,125:24322113,40166138:166281
x1,125:24792963,40166138
x1,125:26413628,40166138
k1,125:26579910,40166138:166282
x1,125:27893591,40166138
k1,125:28067748,40166138:174157
x1,125:29191523,40166138
x1,125:29487639,40166138
k1,125:29653921,40166138:166282
x1,125:31339585,40166138
x1,125:31767950,40166138
k1,125:31934231,40166138:166281
x1,125:32610161,40166138
k1,125:32776443,40166138:166282
x1,125:33558583,40166138
k1,125:33724865,40166138:166282
x1,125:35592604,40166138
k1,125:35592604,40166138:0
)
(1,126:20175260,40854266:15417344,342613,0
x1,126:23223648,40854266
k1,125:23649028,40854266:425380
x1,125:24613243,40854266
k1,125:24960132,40854266:346889
x1,125:25527894,40854266
x1,125:27845729,40854266
k1,125:28192618,40854266:346889
x1,125:30200437,40854266
k1,125:30547326,40854266:346889
x1,125:31003004,40854266
k1,125:31349893,40854266:346889
x1,125:32184893,40854266
k1,125:32531623,40854266:346730
x1,125:32933950,40854266
x1,125:33423007,40854266
k1,125:33769896,40854266:346889
x1,125:35592604,40854266
k1,125:35592604,40854266:0
)
(1,126:20175260,41542394:15417344,342613,95931
x1,126:21769886,41542394
g1,125:21959792,41542394
x1,125:22741932,41542394
g1,125:22931838,41542394
x1,125:24875930,41542394
g1,125:25065836,41542394
x1,125:25521514,41542394
g1,125:25711420,41542394
x1,125:26825897,41542394
g1,125:27015803,41542394
x1,125:27759766,41542394
x1,125:28879234,41542394
k1,126:35592604,41542394:6713370
g1,126:35592604,41542394
)
(1,128:20175260,42230522:15417344,342613,95931
h1,127:20175260,42230522:786432,0,0
x1,127:21658669,42230522
x1,127:22045822,42230522
x1,127:22577363,42230522
x1,127:23192599,42230522
k1,127:23570434,42230522:377835
x1,127:25282136,42230522
k1,127:25597329,42230522:315193
x1,127:26850319,42230522
x1,127:29761661,42230522
k1,127:30076853,42230522:315192
x1,127:31536000,42230522
k1,127:31851193,42230522:315193
x1,127:32352389,42230522
k1,127:32667581,42230522:315192
x1,127:34005345,42230522
k1,127:34320538,42230522:315193
x1,127:34996468,42230522
k1,127:35311660,42230522:315192
x1,127:35592604,42230522
k1,127:35592604,42230522:0
)
(1,128:20175260,42918650:15417344,342613,95931
x1,128:20395512,42918650
x1,127:21838407,42918650
k1,127:22123688,42918650:285281
x1,127:23376678,42918650
x1,127:26288020,42918650
k1,127:26573301,42918650:285281
x1,127:27666731,42918650
k1,127:27952012,42918650:285281
x1,127:30479235,42918650
k1,127:30764515,42918650:285280
x1,127:32081232,42918650
k1,127:32366513,42918650:285281
x1,127:32822191,42918650
k1,127:33107472,42918650:285281
x1,127:35592604,42918650
k1,127:35592604,42918650:0
)
(1,128:20175260,43606778:15417344,342613,95931
x1,128:21268690,43606778
k1,127:21524895,43606778:256205
x1,127:21836185,43606778
x1,127:23570402,43606778
k1,127:23826607,43606778:256205
x1,127:24418841,43606778
k1,127:24675047,43606778:256206
x1,127:25145897,43606778
x1,127:27325413,43606778
k1,127:27581618,43606778:256205
x1,127:28761778,43606778
k1,127:29051132,43606778:289354
x1,127:29453459,43606778
x1,127:29688883,43606778
k1,127:29945089,43606778:256206
x1,127:31766037,43606778
k1,127:32022242,43606778:256205
x1,127:32936631,43606778
k1,127:33192836,43606778:256205
x1,127:33443434,43606778
x1,127:35592604,43606778
k1,127:35592604,43606778:0
)
(1,128:20175260,44294906:15417344,342613,95931
x1,128:21458596,44294906
x1,127:21663674,44294906
k1,127:21859713,44294906:196039
x1,127:22748064,44294906
x1,127:24034435,44294906
k1,127:24230474,44294906:196039
x1,127:24701324,44294906
k1,127:24897364,44294906:196040
x1,127:25891925,44294906
x1,127:26909489,44294906
k1,127:27105528,44294906:196039
x1,127:29079966,44294906
k1,127:29276005,44294906:196039
x1,127:30339089,44294906
x1,127:30620032,44294906
x1,127:31546559,44294906
x1,127:32237660,44294906
k1,127:32433699,44294906:196039
x1,127:35592604,44294906
k1,127:35592604,44294906:0
)
(1,128:20175260,44983034:15417344,342613,95931
x1,128:20957400,44983034
k1,127:21225916,44983034:268516
x1,127:22312004,44983034
k1,127:22580521,44983034:268517
x1,127:23957929,44983034
k1,127:24226445,44983034:268516
x1,127:24682123,44983034
k1,127:24950640,44983034:268517
x1,127:25732780,44983034
k1,127:26001296,44983034:268516
x1,127:27237156,44983034
k1,127:27505593,44983034:268437
x1,127:28409117,44983034
k1,127:28677633,44983034:268516
x1,127:29792110,44983034
k1,127:30060547,44983034:268437
x1,127:31346918,44983034
k1,127:31615435,44983034:268517
x1,127:33149369,44983034
k1,127:33417885,44983034:268516
x1,127:34200025,44983034
x1,127:34587178,44983034
x1,127:35592604,44983034
k1,127:35592604,44983034:0
)
(1,128:20175260,45671162:15417344,370022,123340
x1,128:21078784,45671162
k1,127:21322338,45671162:243554
x1,127:22438772,45671162
k1,127:22682326,45671162:243554
x1,127:23464466,45671162
k1,127:23708020,45671162:243554
x1,127:26429456,45671162
k1,127:26673010,45671162:243554
x1,127:27959381,45671162
k1,127:28202935,45671162:243554
x1,127:28985075,45671162
k1,127:29228629,45671162:243554
x1,127:30762563,45671162
k1,127:31006117,45671162:243554
x1,127:32241977,45671162
k1,127:32485477,45671162:243500
x1,127:32645037,45671162
x1,127:33047364,45671162
x1,127:33875022,45671162
k1,127:34118576,45671162:243554
x1,127:34589426,45671162
k1,127:34832980,45671162:243554
x1,127:35433044,45671162
x1,127:35592604,45671162
k1,127:35592604,45671162:0
)
(1,128:20175260,46359290:15417344,370022,123340
x1,128:21299036,46359290
x1,128:21458596,46359290
k1,127:21832162,46359290:373566
x1,127:22735686,46359290
k1,127:23109252,46359290:373566
x1,127:24643186,46359290
k1,127:25016752,46359290:373566
x1,127:26131229,46359290
k1,127:26504610,46359290:373381
x1,127:28296484,46359290
x1,127:29078623,46359290
k1,127:29452189,46359290:373566
x1,127:29611749,46359290
x1,127:30027782,46359290
x1,127:30513804,46359290
k1,127:30887370,46359290:373566
x1,127:31358220,46359290
k1,127:31731786,46359290:373566
x1,127:32331850,46359290
x1,127:32491410,46359290
k1,127:32864976,46359290:373566
x1,127:33988752,46359290
x1,127:34307872,46359290
k1,127:34773267,46359290:465395
x1,127:35136928,46359290
x1,127:35592604,46359290
k1,127:35592604,46359290:0
)
(1,128:20175260,47047418:15417344,342613,95931
x1,128:22346946,47047418
k1,127:22629488,47047418:282542
x1,127:23031815,47047418
x1,127:23487491,47047418
x1,127:26098214,47047418
k1,127:26349878,47047418:251664
x1,127:27344439,47047418
x1,127:28585290,47047418
k1,127:28836954,47047418:251664
x1,127:30909772,47047418
k1,127:31161435,47047418:251663
x1,127:33037004,47047418
k1,127:33288668,47047418:251664
x1,127:34855983,47047418
x1,127:35592604,47047418
k1,127:35592604,47047418:0
)
]
g1,128:35592604,47722009
)
)
]
(1,128:3578268,48992229:32014336,1270220,1023540
(1,128:3578268,48992229:32014336,1270220,1023540
(1,128:3578268,48992229:32014336,1270220,1023540
$1,128:3578268,48992229
[1,128:3578268,48992229:32014336,1270220,1023540
(1,128:3578268,47722009:32014336,0,0
h1,128:3578268,47722009:0,0,0
r1,128:3578268,47722009:0,0,0
g1,128:3643804,47722009
g1,128:3643804,47722009
k1,128:19618204,47722009:15974400
k1,128:35592604,47722009:15974400
)
(1,128:3578268,48246297:32014336,32768,0
(1,128:3578268,48246297:32014336,32768,0
r1,128:35592604,48246297:32014336,32768,0
)
g1,128:35592604,48246297
g1,128:35592604,48246297
)
(1,128:3578268,48901657:32014336,295822,82830
[1,128:3578268,48901657:520643,196248,82830
(1,128:3578268,48901657:520643,196248,0
g1,128:3578268,48901657
(1,128:3578268,48901657:520643,196248,0
k1,128:3722235,48901657:143967
(1,128:3722235,48888818:232710,183409,0
x1,128:3954945,48888818
)
k1,128:4098911,48901657:143966
)
g1,128:4098911,48901657
)
(1,128:3578268,48901657:520643,295822,82830
g1,128:3578268,48901657
(1,128:3578268,48901657:520643,295822,82830
x1,128:4098911,48901657
)
g1,128:4098911,48901657
)
]
g1,128:4276402,48901657
x1,128:5167803,48901657
g1,128:5345294,48901657
x1,128:6973479,48901657
g1,128:7150970,48901657
x1,128:8342131,48901657
g1,128:8519622,48901657
x1,128:10760348,48901657
g1,128:10937839,48901657
x1,128:11225769,48901657
x1,128:11486089,48901657
g1,128:11663580,48901657
x1,128:13253111,48901657
g1,128:13430602,48901657
x1,128:14524341,48901657
x1,128:15511192,48901657
x1,128:15771512,48901657
g1,128:15949003,48901657
x1,128:17301091,48901657
g1,128:17478582,48901657
x1,128:18160147,48901657
g1,128:18337638,48901657
x1,128:19240870,48901657
x1,128:19640028,48901657
g1,128:19817519,48901657
x1,128:21175130,48901657
x1,128:21831847,48901657
g1,128:22009338,48901657
x1,128:22344205,48901657
x1,128:22768211,48901657
g1,128:22945702,48901657
x1,128:23233632,48901657
x1,128:25732706,48901657
g1,128:25910197,48901657
x1,128:27281612,48901657
g1,128:27459103,48901657
x1,128:27869305,48901657
x1,128:29005247,48901657
k1,128:35592604,48901657:6587357
)
(1,128:3578268,49425945:32014336,295822,82830
x1,128:5839109,49425945
x1,128:10491741,49425945
k1,128:35592604,49425945:25100863
g1,128:35592604,49425945
g1,128:35592604,49425945
)
(1,128:3578268,50015769:32014336,274523,0
r1,128:3578268,50015769:0,274523,0
g1,128:3643804,50015769
g1,128:3643804,50015769
k1,128:35297178,50015769:31653374
x1,128:35592604,50015769
g1,128:35592604,50015769
g1,128:35592604,50015769
)
]
$1,128:35592604,48992229
)
)
)
]
]
]
]
!67187
}1
!10
{2
[1,210:4736286,48770585:30865409,44034299,0
[1,210:4736286,4736286:0,0,0
(1,210:4736286,51435327:0,51435327,0
g1,210:0,51435327
[1,210:0,51435327:0,51435327,0
]
k1,210:4736286,51435327:4736286
)
]
[1,210:4736286,48770585:30865409,44034299,0
[1,210:4736286,4736286:0,0,0
(1,210:4736286,1695831:0,0,0
k1,210:4736286,1695831:1214708
)
]
[1,210:4736286,48770585:30865409,44034299,0
h1,210:4736286,4736286:0,0,0
[1,210:3587359,48770585:32014336,47008973,0
[1,210:3587359,2810188:32014336,1048576,0
(1,210:3587359,2875724:32014336,1114112,0
(1,210:3587359,2875724:32014336,1114112,0
[1,210:3587359,2875724:32014336,1114112,0
(1,210:3587359,2220362:32014336,458750,196610
r1,210:3587359,2220362:0,655360,196610
g1,210:4373791,2220362
g1,210:4373791,2220362
x1,210:4665972,2220362
r1,210:4665972,2220362:0,655360,196610
g1,210:5190260,2220362
g1,210:5190260,2220362
(1,210:5190260,2220362:19661,425984,98304
(1,210:5190260,2318666:19661,524288,0
(1,210:5190260,2318666:19661,524288,0
r1,210:5209921,2318666:19661,524288,0
)
)
)
r1,210:5209921,2220362:0,655360,196610
g1,210:5734209,2220362
g1,210:5734209,2220362
r1,210:5734209,2220362:0,655360,196610
x1,210:7107563,2220362
g1,210:7305065,2220362
x1,210:7794749,2220362
g1,210:7992251,2220362
x1,210:8616318,2220362
k1,210:35601695,2220362:26985377
)
(1,210:3587359,2875724:15417344,131072,0
h1,210:3587359,2875724:0,0,0
(1,210:3587359,2875724:32014336,131072,0
r1,210:35601695,2875724:32014336,131072,0
)
g1,210:35601695,2875724
g1,210:35601695,2875724
)
]
)
)
]
[1,210:3587359,47722009:32014336,44007424,0
(1,210:3587359,47722009:32014336,44007424,0
(1,210:3587359,47722009:15417344,44007424,0
[1,171:3587359,47722009:15417344,44007424,0
(1,128:3587359,4369945:15417344,342613,95931
x1,128:4490883,4369945
k1,127:4754359,4369945:263476
x1,127:5597191,4369945
x1,127:6273119,4369945
x1,127:7384756,4369945
k1,127:7648232,4369945:263476
x1,127:10336287,4369945
k1,127:10599763,4369945:263476
x1,127:11199828,4369945
x1,127:11586981,4369945
k1,127:11850458,4369945:263477
x1,127:12351654,4369945
k1,127:12615130,4369945:263476
x1,127:12865728,4369945
x1,127:14316456,4369945
x1,127:14977211,4369945
k1,127:15240687,4369945:263476
x1,127:15984650,4369945
x1,127:16721271,4369945
k1,127:16984747,4369945:263476
x1,127:17531462,4369945
x1,127:19004703,4369945
k1,127:19004703,4369945:0
)
(1,128:3587359,5058073:15417344,370022,123340
x1,128:4407675,5058073
k1,127:4841877,5058073:434202
x1,127:5153167,5058073
x1,127:7707701,5058073
k1,127:8141902,5058073:434201
x1,127:8612752,5058073
k1,127:9046954,5058073:434202
x1,127:9889786,5058073
x1,127:10565714,5058073
x1,127:11677351,5058073
k1,127:12111553,5058073:434202
x1,127:13204982,5058073
k1,127:13639183,5058073:434201
x1,127:13798743,5058073
x1,127:14201070,5058073
x1,127:15028728,5058073
k1,127:15462930,5058073:434202
x1,127:15933780,5058073
k1,127:16367981,5058073:434201
x1,127:16968045,5058073
x1,127:17127605,5058073
k1,127:17561807,5058073:434202
x1,127:18685583,5058073
x1,127:19004703,5058073
k1,127:19004703,5058073:0
)
(1,128:3587359,5746201:15417344,342613,95931
x1,128:5534879,5746201
x1,127:5922032,5746201
k1,127:6339306,5746201:417274
x1,127:7347768,5746201
k1,127:7765042,5746201:417274
x1,127:8045986,5746201
k1,127:8463260,5746201:417274
x1,127:9275746,5746201
x1,127:10486252,5746201
k1,127:10903526,5746201:417274
x1,127:11996956,5746201
x1,127:13105559,5746201
x1,127:13902872,5746201
k1,127:14320146,5746201:417274
x1,127:14821342,5746201
k1,127:15238616,5746201:417274
x1,127:16947284,5746201
k1,127:17364558,5746201:417274
x1,127:19004703,5746201
k1,127:19004703,5746201:0
)
(1,128:3587359,6434329:15417344,370022,123340
x1,128:5660177,6434329
k1,127:5945586,6434329:285409
x1,127:7821155,6434329
k1,127:8106563,6434329:285408
x1,127:9673878,6434329
x1,127:10410499,6434329
k1,127:10695908,6434329:285409
x1,127:11166758,6434329
x1,127:11652780,6434329
k1,127:11938189,6434329:285409
x1,127:13160833,6434329
x1,127:13365911,6434329
k1,127:13651319,6434329:285408
x1,127:14968036,6434329
k1,127:15253445,6434329:285409
x1,127:15413005,6434329
x1,127:17203412,6434329
k1,127:17488820,6434329:285408
x1,127:17959670,6434329
k1,127:18245079,6434329:285409
x1,127:18845143,6434329
x1,127:19004703,6434329
k1,127:19004703,6434329:0
)
(1,128:3587359,7122457:15417344,370022,123340
x1,128:4711135,7122457
x1,128:5030255,7122457
k1,128:19004703,7122457:13974448
g1,128:19004703,7122457
)
(1,131:3587359,7810585:15417344,342613,95931
h1,130:3587359,7810585:786432,0,0
x1,130:4722279,7810585
x1,130:5388909,7810585
k1,130:5691498,7810585:302589
x1,130:6605887,7810585
k1,130:6908476,7810585:302589
x1,130:8434579,7810585
x1,130:8761042,7810585
k1,130:9063630,7810585:302588
x1,130:10111541,7810585
k1,130:10414130,7810585:302589
x1,130:10816457,7810585
x1,130:11598596,7810585
k1,130:11901185,7810585:302589
x1,130:12493419,7810585
k1,130:12796008,7810585:302589
x1,130:13660865,7810585
k1,130:13963454,7810585:302589
x1,130:15835599,7810585
k1,130:16138073,7810585:302474
x1,130:17146535,7810585
k1,130:17449124,7810585:302589
x1,130:17730068,7810585
k1,130:18032657,7810585:302589
x1,130:19004703,7810585
k1,130:19004703,7810585:0
)
(1,131:3587359,8498713:15417344,342613,95931
x1,131:4043037,8498713
k1,130:4329865,8498713:286828
x1,130:6205435,8498713
k1,130:6492262,8498713:286827
x1,130:7830026,8498713
k1,130:8116854,8498713:286828
x1,130:8618050,8498713
k1,130:8904877,8498713:286827
x1,130:10734928,8498713
k1,130:11021756,8498713:286828
x1,130:11333046,8498713
x1,130:13664293,8498713
k1,130:13951120,8498713:286827
x1,130:14733260,8498713
x1,130:15651955,8498713
k1,130:15938783,8498713:286828
x1,130:17017040,8498713
x1,130:17814352,8498713
k1,130:18101179,8498713:286827
x1,130:19004703,8498713
k1,130:19004703,8498713:0
)
(1,131:3587359,9186841:15417344,370022,123340
x1,131:4430191,9186841
x1,130:5113461,9186841
x1,130:6070333,9186841
k1,130:6409969,9186841:339636
x1,130:8756389,9186841
k1,130:9046115,9186841:289726
x1,130:9828255,9186841
k1,130:10117982,9186841:289727
x1,130:11878238,9186841
k1,130:12167964,9186841:289726
x1,130:12623642,9186841
k1,130:12913368,9186841:289726
x1,130:13733684,9186841
k1,130:14023411,9186841:289727
x1,130:14744859,9186841
x1,130:16806027,9186841
k1,130:17095753,9186841:289726
x1,130:19004703,9186841
k1,130:19004703,9186841:0
)
(1,131:3587359,9874969:15417344,370022,123340
x1,131:5154674,9874969
g1,130:5344580,9874969
x1,130:5504140,9874969
x1,130:7030244,9874969
g1,130:7220150,9874969
x1,130:7691000,9874969
g1,130:7880906,9874969
x1,130:8480970,9874969
x1,130:8640530,9874969
g1,130:8830436,9874969
x1,130:9954212,9874969
x1,130:10273332,9874969
g1,130:10463238,9874969
k1,131:19004703,9874969:8541465
g1,131:19004703,9874969
)
(1,133:3587359,10563097:15417344,342613,95931
h1,132:3587359,10563097:786432,0,0
x1,132:5161805,10563097
x1,132:6809780,10563097
k1,132:7114838,10563097:305058
x1,132:7570516,10563097
k1,132:7875573,10563097:305057
x1,132:8695889,10563097
k1,132:9000947,10563097:305058
x1,132:9858952,10563097
x1,132:11871077,10563097
x1,132:12076155,10563097
k1,132:12381213,10563097:305058
x1,132:13196734,10563097
k1,132:13501791,10563097:305057
x1,132:14534529,10563097
k1,132:14839587,10563097:305058
x1,132:15150877,10563097
x1,132:15978536,10563097
k1,132:16283594,10563097:305058
x1,132:16564538,10563097
k1,132:16869595,10563097:305057
x1,132:17165712,10563097
x1,132:17697253,10563097
k1,132:18002311,10563097:305058
x1,132:19004703,10563097
k1,132:19004703,10563097:0
)
(1,133:3587359,11251225:15417344,342613,95931
x1,133:4043037,11251225
k1,132:4362156,11251225:319119
x1,132:6262003,11251225
k1,132:6581123,11251225:319120
x1,132:8350482,11251225
x1,132:8464522,11251225
k1,132:8848247,11251225:383725
x1,132:9812462,11251225
k1,132:10131581,11251225:319119
x1,132:10699343,11251225
x1,132:13121627,11251225
k1,132:13440746,11251225:319119
x1,132:15569949,11251225
x1,132:15835720,11251225
k1,132:16154839,11251225:319119
x1,132:16537686,11251225
k1,132:16856806,11251225:319120
x1,132:17137750,11251225
k1,132:17456869,11251225:319119
x1,132:19004703,11251225
k1,132:19004703,11251225:0
)
(1,133:3587359,11939353:15417344,342613,95931
x1,133:5925948,11939353
k1,132:6105639,11939353:179691
x1,132:6781569,11939353
k1,132:6961261,11939353:179692
x1,132:9439930,11939353
k1,132:9619621,11939353:179691
x1,132:10439937,11939353
k1,132:10619629,11939353:179692
x1,132:11477634,11939353
x1,132:13489759,11939353
x1,132:13854397,11939353
k1,132:14037493,11939353:183096
x1,132:14453526,11939353
k1,132:14633207,11939353:179681
x1,132:15460866,11939353
k1,132:15640558,11939353:179692
x1,132:17166661,11939353
x1,132:17716411,11939353
k1,132:17896102,11939353:179691
x1,132:18488336,11939353
x1,132:18769279,11939353
x1,132:19004703,11939353
k1,132:19004703,11939353:0
)
(1,133:3587359,12627481:15417344,342613,95931
x1,133:3898649,12627481
x1,132:4726308,12627481
k1,132:5070406,12627481:344098
x1,132:5928411,12627481
x1,132:6915629,12627481
x1,132:7492690,12627481
k1,132:7836787,12627481:344097
x1,132:8337983,12627481
k1,132:8682081,12627481:344098
x1,132:11441694,12627481
k1,132:11785791,12627481:344097
x1,132:12606107,12627481
k1,132:12950205,12627481:344098
x1,132:13808210,12627481
x1,132:15820335,12627481
x1,132:16465917,12627481
k1,132:16810014,12627481:344097
x1,132:17121304,12627481
x1,132:18199561,12627481
x1,132:19004703,12627481
k1,132:19004703,12627481:0
)
(1,133:3587359,13315609:15417344,370022,123340
x1,133:5716562,13315609
x1,132:5982333,13315609
k1,132:6450538,13315609:468205
x1,132:7247851,13315609
x1,132:7498449,13315609
k1,132:7966653,13315609:468204
x1,132:8534415,13315609
x1,132:10956699,13315609
k1,132:11424904,13315609:468205
x1,132:13554107,13315609
x1,132:14040130,13315609
k1,132:14508334,13315609:468204
x1,132:15647283,13315609
k1,132:16115488,13315609:468205
x1,132:17208917,13315609
k1,132:17677121,13315609:468204
x1,132:19004703,13315609
k1,132:19004703,13315609:0
)
(1,133:3587359,14003737:15417344,342613,95931
x1,133:6072491,14003737
k1,132:6384549,14003737:312058
x1,132:7637539,14003737
k1,132:8010672,14003737:373133
x1,132:9297043,14003737
k1,132:9609101,14003737:312058
x1,132:10391241,14003737
k1,132:10703299,14003737:312058
x1,132:14044279,14003737
k1,132:14356336,14003737:312057
x1,132:16148210,14003737
x1,132:16930349,14003737
k1,132:17242407,14003737:312058
x1,132:17698085,14003737
k1,132:18010143,14003737:312058
x1,132:19004703,14003737
k1,132:19004703,14003737:0
)
(1,133:3587359,14691865:15417344,342613,95931
x1,133:4551574,14691865
k1,132:4825732,14691865:274158
x1,132:5660732,14691865
k1,132:5934804,14691865:274072
x1,132:6777636,14691865
k1,132:7051794,14691865:274158
x1,132:7363084,14691865
x1,132:7628855,14691865
k1,132:7903012,14691865:274157
x1,132:9011614,14691865
x1,132:9558328,14691865
k1,132:9832486,14691865:274158
x1,132:10303336,14691865
k1,132:10577494,14691865:274158
x1,132:10858438,14691865
k1,132:11132595,14691865:274157
x1,132:13205413,14691865
k1,132:13479571,14691865:274158
x1,132:13790861,14691865
x1,132:14811461,14691865
x1,132:16003759,14691865
x1,132:16239183,14691865
k1,132:16513340,14691865:274157
x1,132:17948405,14691865
k1,132:18222563,14691865:274158
x1,132:19004703,14691865
k1,132:19004703,14691865:0
)
(1,133:3587359,15379993:15417344,342613,95931
x1,133:5462928,15379993
k1,132:5643289,15379993:180361
x1,132:7939394,15379993
k1,132:8119755,15379993:180361
x1,132:8962587,15379993
k1,132:9142947,15379993:180360
x1,132:9454237,15379993
x1,132:9720008,15379993
k1,132:9900369,15379993:180361
x1,132:11138186,15379993
x1,132:11684900,15379993
k1,132:11865261,15379993:180361
x1,132:12369492,15379993
k1,132:12549853,15379993:180361
x1,132:13331993,15379993
k1,132:13512354,15379993:180361
x1,132:15327232,15379993
x1,132:15532310,15379993
k1,132:15712670,15379993:180360
x1,132:16168348,15379993
k1,132:16348709,15379993:180361
x1,132:16629653,15379993
k1,132:16810014,15379993:180361
x1,132:17121304,15379993
x1,132:18199561,15379993
x1,132:19004703,15379993
k1,132:19004703,15379993:0
)
(1,133:3587359,16068121:15417344,370022,123340
x1,133:5197158,16068121
k1,132:5509229,16068121:312071
x1,132:7529187,16068121
k1,132:7841258,16068121:312071
x1,132:8000818,16068121
x1,132:8675769,16068121
x1,132:9460944,16068121
x1,132:9620504,16068121
k1,132:9932575,16068121:312071
x1,132:11056351,16068121
x1,132:11215911,16068121
k1,132:11527982,16068121:312071
x1,132:12651758,16068121
x1,132:12970878,16068121
k1,132:13344031,16068121:373153
x1,132:13858933,16068121
k1,132:14171004,16068121:312071
x1,132:16494908,16068121
k1,132:16806979,16068121:312071
x1,132:17649811,16068121
x1,132:19004703,16068121
k1,132:19004703,16068121:0
)
(1,133:3587359,16756249:15417344,342613,95931
x1,133:6457978,16756249
k1,132:6631672,16756249:173694
x1,132:7102522,16756249
k1,132:7276216,16756249:173694
x1,132:9068578,16756249
k1,132:9242272,16756249:173694
x1,132:11697937,16756249
k1,132:11877035,16756249:179098
x1,132:12659175,16756249
k1,132:12832869,16756249:173694
x1,132:13144159,16756249
x1,132:14222416,16756249
x1,132:15027558,16756249
k1,132:15201252,16756249:173694
x1,132:16811051,16756249
k1,132:16984745,16756249:173694
x1,132:19004703,16756249
k1,132:19004703,16756249:0
)
(1,133:3587359,17444377:15417344,342613,95931
x1,133:4786999,17444377
x1,132:5151637,17444377
x1,132:5944643,17444377
k1,132:6141470,17444377:196827
x1,132:6923610,17444377
k1,132:7120436,17444377:196826
x1,132:7431726,17444377
x1,132:9056698,17444377
k1,132:9253525,17444377:196827
x1,132:9709203,17444377
k1,132:9906029,17444377:196826
x1,132:11109192,17444377
k1,132:11309479,17444377:200287
x1,132:12125000,17444377
x1,132:12512153,17444377
x1,132:14003602,17444377
k1,132:14200429,17444377:196827
x1,132:14792663,17444377
x1,132:15179816,17444377
k1,132:15376642,17444377:196826
x1,132:16420245,17444377
k1,132:16617072,17444377:196827
x1,132:19004703,17444377
k1,132:19004703,17444377:0
)
(1,133:3587359,18132505:15417344,342613,95931
x1,133:4726308,18132505
k1,132:4950351,18132505:224043
x1,132:5793183,18132505
k1,132:6017225,18132505:224042
x1,132:7212558,18132505
k1,132:7436601,18132505:224043
x1,132:7937797,18132505
k1,132:8161840,18132505:224043
x1,132:10037410,18132505
k1,132:10261452,18132505:224042
x1,132:11740764,18132505
k1,132:11964807,18132505:224043
x1,132:12746947,18132505
k1,132:12970990,18132505:224043
x1,132:13282280,18132505
x1,132:14360537,18132505
x1,132:15165679,18132505
k1,132:15389721,18132505:224042
x1,132:17518924,18132505
x1,132:17944255,18132505
k1,132:18185366,18132505:241111
x1,132:18549027,18132505
x1,132:19004703,18132505
k1,132:19004703,18132505:0
)
(1,133:3587359,18820633:15417344,342613,95931
x1,133:5759045,18820633
k1,132:6075414,18820633:316369
x1,132:9356685,18820633
k1,132:9630815,18820633:274130
x1,132:10639277,18820633
k1,132:10913491,18820633:274214
x1,132:11194435,18820633
k1,132:11468650,18820633:274215
x1,132:13002584,18820633
k1,132:13276799,18820633:274215
x1,132:14058939,18820633
x1,132:14446092,18820633
x1,132:15228231,18820633
k1,132:15502446,18820633:274215
x1,132:16003642,18820633
k1,132:16277857,18820633:274215
x1,132:17371287,18820633
x1,132:17948348,18820633
k1,132:18222563,18820633:274215
x1,132:19004703,18820633
k1,132:19004703,18820633:0
)
(1,133:3587359,19508761:15417344,342613,95931
x1,133:6199550,19508761
k1,132:6511360,19508761:311810
x1,132:6822650,19508761
x1,132:7900907,19508761
x1,132:8706049,19508761
k1,132:9017859,19508761:311810
x1,132:10627658,19508761
k1,132:10939468,19508761:311810
x1,132:13068671,19508761
x1,132:13494002,19508761
k1,132:13866764,19508761:372762
x1,132:15431044,19508761
k1,132:15742854,19508761:311810
x1,132:16244050,19508761
k1,132:16555860,19508761:311810
x1,132:17778504,19508761
k1,132:18090314,19508761:311810
x1,132:19004703,19508761
k1,132:19004703,19508761:0
)
(1,133:3587359,20196889:15417344,370022,123340
x1,133:5716562,20196889
x1,132:5982333,20196889
k1,132:6244382,20196889:262049
x1,132:7747970,20196889
k1,132:8010020,20196889:262050
x1,132:9133796,20196889
k1,132:9395845,20196889:262049
x1,132:11264072,20196889
k1,132:11526121,20196889:262049
x1,132:12270084,20196889
x1,132:13006705,20196889
k1,132:13268754,20196889:262049
x1,132:14050894,20196889
k1,132:14312944,20196889:262050
x1,132:15399032,20196889
k1,132:15661081,20196889:262049
x1,132:17681039,20196889
k1,132:17943088,20196889:262049
x1,132:18102648,20196889
x1,132:18518681,20196889
x1,132:19004703,20196889
k1,132:19004703,20196889:0
)
(1,133:3587359,20885017:15417344,370022,123340
x1,133:4058209,20885017
k1,132:4203758,20885017:145549
x1,132:4803822,20885017
x1,132:4963382,20885017
k1,132:5108932,20885017:145550
x1,132:6232708,20885017
x1,132:6551828,20885017
k1,132:6712163,20885017:160335
x1,132:9014533,20885017
x1,132:9128573,20885017
k1,132:9274122,20885017:145549
x1,132:10282584,20885017
k1,132:10428134,20885017:145550
x1,132:10709078,20885017
k1,132:10854627,20885017:145549
x1,132:12449253,20885017
x1,132:13826662,20885017
k1,132:13972211,20885017:145549
x1,132:14716174,20885017
x1,132:15452795,20885017
k1,132:15598345,20885017:145550
x1,132:16099541,20885017
k1,132:16245090,20885017:145549
x1,132:19004703,20885017
k1,132:19004703,20885017:0
)
(1,133:3587359,21573145:15417344,370022,123340
x1,133:4369499,21573145
k1,132:4516376,21573145:146877
x1,132:5336692,21573145
k1,132:5483569,21573145:146877
x1,132:6678902,21573145
k1,132:6825779,21573145:146877
x1,132:9213410,21573145
k1,132:9360287,21573145:146877
x1,132:9671577,21573145
x1,132:10749834,21573145
x1,132:11554976,21573145
k1,132:11701854,21573145:146878
x1,132:13311653,21573145
k1,132:13458530,21573145:146877
x1,132:15587733,21573145
x1,132:15853504,21573145
k1,132:16000381,21573145:146877
x1,132:16159941,21573145
x1,132:17480475,21573145
k1,132:17627352,21573145:146877
x1,132:18098202,21573145
k1,132:18245079,21573145:146877
x1,132:18845143,21573145
x1,132:19004703,21573145
k1,132:19004703,21573145:0
)
(1,133:3587359,22261273:15417344,370022,123340
x1,133:4711135,22261273
x1,133:5030255,22261273
k1,133:19004703,22261273:13974448
g1,133:19004703,22261273
)
(1,137:3587359,22949401:15417344,342613,95931
h1,135:3587359,22949401:786432,0,0
x1,135:4776118,22949401
x1,135:5011542,22949401
k1,135:5140757,22949401:129215
x1,135:5672299,22949401
x1,135:6674690,22949401
x1,135:6910114,22949401
k1,135:7039329,22949401:129215
x1,135:8254142,22949401
k1,135:8383357,22949401:129215
x1,135:10448833,22949401
k1,135:10578048,22949401:129215
x1,135:10889338,22949401
x1,135:13607740,22949401
k1,135:13736955,22949401:129215
x1,135:14640479,22949401
k1,135:14769694,22949401:129215
x1,135:15331582,22949401
x1,135:15627699,22949401
x1,135:15954162,22949401
k1,135:16083377,22949401:129215
x1,135:16554227,22949401
x1,135:19523713,22949401
x1,135:19804656,22949401
x1,135:19918696,22949401
k1,135:19918696,22949401:0
)
(1,137:3587359,23637529:15417344,342613,95931
x1,137:4369499,23637529
k1,135:4525397,23637529:155898
x1,135:5117631,23637529
x1,135:5413748,23637529
x1,135:5694691,23637529
x1,135:5930115,23637529
k1,135:6086013,23637529:155898
x1,135:7612116,23637529
x1,135:8161866,23637529
k1,135:8317764,23637529:155898
x1,135:8788614,23637529
x1,135:9494888,23637529
x1,135:10633837,23637529
k1,135:10789735,23637529:155898
x1,135:13045116,23637529
k1,135:13201014,23637529:155898
x1,135:15690548,23637529
k1,135:15857782,23637529:167234
x1,135:16221443,23637529
x1,135:16677119,23637529
k1,135:16833017,23637529:155898
x1,135:19004703,23637529
k1,135:19004703,23637529:0
)
(1,137:3587359,24325657:15417344,342613,95931
x1,137:3989686,24325657
x1,135:4445362,24325657
x1,135:7056085,24325657
k1,135:7354614,24325657:298529
x1,135:8363076,24325657
k1,135:8661605,24325657:298529
x1,135:8942549,24325657
k1,135:9241079,24325657:298530
x1,135:10717356,24325657
x1,135:11188205,24325657
x1,135:12565614,24325657
k1,135:12864143,24325657:298529
x1,135:15468991,24325657
k1,135:15767520,24325657:298529
x1,135:16268716,24325657
k1,135:16567245,24325657:298529
x1,135:19004703,24325657
k1,135:19004703,24325657:0
)
(1,137:3587359,25013785:15417344,342613,95931
x1,137:4369499,25013785
k1,135:4705201,25013785:335702
x1,135:6990929,25013785
k1,135:7326631,25013785:335702
x1,135:8745251,25013785
k1,135:9080953,25013785:335702
x1,135:9582149,25013785
k1,135:9917851,25013785:335702
x1,135:10229141,25013785
x1,135:10494912,25013785
k1,135:10830614,25013785:335702
x1,135:11301464,25013785
k1,135:11637165,25013785:335701
x1,135:11918109,25013785
k1,135:12253811,25013785:335702
x1,135:13418798,25013785
k1,135:13754500,25013785:335702
x1,135:15068182,25013785
x1,135:15364298,25013785
x1,135:16472901,25013785
x1,135:16769018,25013785
x1,135:17095481,25013785
k1,135:17431183,25013785:335702
x1,135:17886861,25013785
k1,135:18222563,25013785:335702
x1,135:19004703,25013785
k1,135:19004703,25013785:0
)
(1,137:3587359,25701913:15417344,342613,95931
x1,137:5169847,25701913
x1,135:6775338,25701913
k1,135:7139044,25701913:363706
x1,135:10420315,25701913
k1,135:10725970,25701913:305655
x1,135:11852781,25701913
k1,135:12158554,25701913:305773
x1,135:12750788,25701913
k1,135:13056561,25701913:305773
x1,135:15311942,25701913
k1,135:15617715,25701913:305773
x1,135:19004703,25701913
k1,135:19004703,25701913:0
)
(1,137:3587359,26390041:15417344,342613,95931
x1,137:4741480,26390041
k1,135:5050822,26390041:309342
x1,135:5552018,26390041
k1,135:5861361,26390041:309343
x1,135:7600375,26390041
k1,135:7909717,26390041:309342
x1,135:8942455,26390041
k1,135:9251798,26390041:309343
x1,135:10033938,26390041
k1,135:10343280,26390041:309342
x1,135:10654570,26390041
x1,135:11732827,26390041
x1,135:12537969,26390041
k1,135:12847311,26390041:309342
x1,135:14457110,26390041
k1,135:14766453,26390041:309343
x1,135:16786411,26390041
k1,135:17095753,26390041:309342
x1,135:19004703,26390041
k1,135:19004703,26390041:0
)
(1,137:3587359,27078169:15417344,342613,95931
x1,137:4873729,27078169
k1,135:5157772,27078169:284043
x1,135:5658968,27078169
k1,135:5943011,27078169:284043
x1,135:6725151,27078169
k1,135:7009194,27078169:284043
x1,135:8080109,27078169
k1,135:8364152,27078169:284043
x1,135:9457581,27078169
k1,135:9741623,27078169:284042
x1,135:10052913,27078169
x1,135:10819880,27078169
x1,135:11184518,27078169
k1,135:11515629,27078169:331111
x1,135:12212606,27078169
k1,136:11515629,27078169:-15174
x1,136:12599759,27078169
x1,136:13131300,27078169
x1,136:13746536,27078169
k1,136:14077647,27078169:331111
x1,136:15333672,27078169
k1,136:15617715,27078169:284043
x1,136:19004703,27078169
k1,136:19004703,27078169:0
)
(1,137:3587359,27766297:15417344,342613,95931
x1,137:4964767,27766297
k1,136:5268988,27766297:304221
x1,136:6681538,27766297
k1,136:6985759,27766297:304221
x1,136:8241784,27766297
k1,136:8546006,27766297:304222
x1,136:9328146,27766297
k1,136:9632367,27766297:304221
x1,136:10885357,27766297
k1,136:11246735,27766297:361378
x1,136:12370510,27766297
x1,136:12666626,27766297
k1,136:12970847,27766297:304221
x1,136:14093350,27766297
k1,136:14397572,27766297:304222
x1,136:14678516,27766297
x1,136:14959459,27766297
x1,136:15415135,27766297
x1,136:17086114,27766297
k1,136:17447492,27766297:361378
x1,136:17948688,27766297
k1,136:18252909,27766297:304221
x1,136:19004703,27766297
k1,136:19004703,27766297:0
)
(1,137:3587359,28454425:15417344,342613,95931
x1,137:5106120,28454425
k1,136:5416481,28454425:310361
x1,136:7436438,28454425
x1,136:7671862,28454425
k1,136:7982224,28454425:310362
x1,136:9590750,28454425
k1,136:9961338,28454425:370588
x1,136:11156671,28454425
k1,136:11467033,28454425:310362
x1,136:12249173,28454425
k1,136:12559534,28454425:310361
x1,136:12870824,28454425
x1,136:13949081,28454425
x1,136:14754223,28454425
k1,136:15064585,28454425:310362
x1,136:16674384,28454425
k1,136:16984745,28454425:310361
x1,136:19004703,28454425
k1,136:19004703,28454425:0
)
(1,137:3587359,29142553:15417344,342613,95931
x1,137:4775350,29142553
k1,136:5208217,29142553:432867
x1,136:6805878,29142553
k1,136:7238745,29142553:432867
x1,136:9478954,29142553
k1,136:9911821,29142553:432867
x1,136:11620488,29142553
k1,136:12053356,29142553:432868
x1,136:12334300,29142553
k1,136:12767167,29142553:432867
x1,136:15306528,29142553
k1,136:15739395,29142553:432867
x1,136:17554273,29142553
k1,136:17987140,29142553:432867
x1,136:18268084,29142553
x1,136:18549027,29142553
x1,136:19004703,29142553
k1,136:19004703,29142553:0
)
(1,137:3587359,29830681:15417344,342613,95931
x1,137:4840348,29830681
k1,136:5313478,29830681:473130
x1,136:5677139,29830681
x1,136:8539926,29830681
k1,136:9013055,29830681:473129
x1,136:10546989,29830681
k1,136:10925712,29830681:378723
x1,136:11707852,29830681
x1,136:12095005,29830681
x1,136:13100431,29830681
k1,136:13479153,29830681:378722
x1,136:14230947,29830681
k1,136:14609670,29830681:378723
x1,136:15847488,29830681
k1,136:16226210,29830681:378722
x1,136:18124784,29830681
k1,136:18503507,29830681:378723
x1,136:19004703,29830681
k1,136:19004703,29830681:0
)
(1,137:3587359,30518809:15417344,342613,95931
x1,137:4091590,30518809
k1,136:4384486,30518809:292896
x1,136:5667822,30518809
x1,136:5948765,30518809
k1,136:6241661,30518809:292896
x1,136:6552951,30518809
x1,136:6849068,30518809
x1,136:7130011,30518809
x1,136:7410955,30518809
k1,136:7703851,30518809:292896
x1,136:8447814,30518809
x1,136:9407722,30518809
k1,136:9700618,30518809:292896
x1,136:10573796,30518809
k1,136:10866692,30518809:292896
x1,136:11367888,30518809
k1,136:11660784,30518809:292896
x1,136:12822736,30518809
k1,136:13115632,30518809:292896
x1,136:14846814,30518809
k1,136:15139710,30518809:292896
x1,136:16392700,30518809
k1,136:16685596,30518809:292896
x1,136:17087923,30518809
x1,136:19004703,30518809
k1,136:19004703,30518809:0
)
(1,137:3587359,31206937:15417344,342613,95931
x1,137:4003392,31206937
k1,136:4422443,31206937:419051
x1,136:5166406,31206937
x1,136:5872681,31206937
k1,136:6291963,31206937:419282
x1,136:7104449,31206937
x1,136:8334434,31206937
x1,136:8615377,31206937
k1,136:9034660,31206937:419283
x1,136:9490338,31206937
k1,136:9909620,31206937:419282
x1,136:11195991,31206937
k1,136:11615274,31206937:419283
x1,136:12898610,31206937
x1,136:13179553,31206937
k1,136:13598835,31206937:419282
x1,136:13910125,31206937
x1,136:14206242,31206937
x1,136:14487185,31206937
x1,136:14768129,31206937
k1,136:15187412,31206937:419283
x1,136:15931375,31206937
x1,136:17050843,31206937
k1,136:17584812,31206937:533969
x1,136:18708587,31206937
x1,136:19004703,31206937
k1,136:19004703,31206937:0
)
(1,137:3587359,31895065:15417344,342613,95931
x1,137:4339153,31895065
k1,136:4806086,31895065:466933
x1,136:5709610,31895065
x1,136:6096763,31895065
x1,136:6833383,31895065
k1,136:7300316,31895065:466933
x1,136:7755994,31895065
k1,136:8222927,31895065:466933
x1,136:9005067,31895065
k1,136:9472000,31895065:466933
x1,136:12084191,31895065
k1,136:12551124,31895065:466933
x1,136:13746457,31895065
x1,136:14111095,31895065
x1,136:14680814,31895065
k1,136:15147747,31895065:466933
x1,136:17505032,31895065
k1,136:17971965,31895065:466933
x1,136:19004703,31895065
k1,136:19004703,31895065:0
)
(1,137:3587359,32583193:15417344,342613,95931
x1,137:4149247,32583193
x1,136:4430190,32583193
x1,136:5197156,32583193
k1,136:5504921,32583193:307765
x1,136:6606181,32583193
x1,136:7008508,32583193
x1,136:7965380,32583193
k1,136:8273144,32583193:307764
x1,136:11203967,32583193
k1,136:11570661,32583193:366694
x1,136:11953508,32583193
k1,136:12261272,32583193:307764
x1,136:13423224,32583193
k1,136:13730989,32583193:307765
x1,136:15678116,32583193
x1,136:15913540,32583193
k1,136:16221304,32583193:307764
x1,136:18104704,32583193
k1,136:18412469,32583193:307765
x1,136:19004703,32583193
k1,136:19004703,32583193:0
)
(1,137:3587359,33271321:15417344,342613,95931
x1,137:5531451,33271321
k1,136:5711835,33271321:180384
x1,136:6964825,33271321
k1,136:7148383,33271321:183558
x1,136:9786123,33271321
x1,136:10446878,33271321
x1,136:10560918,33271321
k1,136:10744475,33271321:183557
x1,136:12000500,33271321
k1,136:12180884,33271321:180384
x1,136:13175445,33271321
x1,136:14193009,33271321
k1,136:14373393,33271321:180384
x1,136:16347831,33271321
k1,136:16528214,33271321:180383
x1,136:17272177,33271321
x1,136:18232085,33271321
k1,136:18412469,33271321:180384
x1,136:19004703,33271321
k1,136:19004703,33271321:0
)
(1,137:3587359,33959449:15417344,342613,95931
x1,137:4399845,33959449
k1,136:4667409,33959449:267564
x1,136:6201343,33959449
x1,136:7469506,33959449
k1,136:7737069,33959449:267563
x1,136:8701284,33959449
x1,136:10602891,33959449
k1,136:10870455,33959449:267564
x1,136:12316386,33959449
x1,136:12744751,33959449
k1,136:13012315,33959449:267564
x1,136:13483165,33959449
x1,136:13969187,33959449
k1,136:14236750,33959449:267563
x1,136:14707600,33959449
x1,136:16328265,33959449
k1,136:16595829,33959449:267564
x1,136:17408315,33959449
x1,136:19004703,33959449
k1,136:19004703,33959449:0
)
(1,137:3587359,34647577:15417344,342613,95931
x1,137:5501104,34647577
k1,136:5911188,34647577:410084
x1,136:6693328,34647577
k1,136:7103412,34647577:410084
x1,136:7574262,34647577
x1,136:10543748,34647577
x1,136:10824691,34647577
k1,136:11234774,34647577:410083
x1,136:11690452,34647577
k1,136:12100536,34647577:410084
x1,136:13356561,34647577
k1,136:13766645,34647577:410084
x1,136:14510608,34647577
x1,136:15470516,34647577
k1,136:15880600,34647577:410084
x1,136:16351450,34647577
k1,136:16761533,34647577:410083
x1,136:18138941,34647577
k1,136:18549025,34647577:410084
x1,136:19004703,34647577
k1,136:19004703,34647577:0
)
(1,137:3587359,35335705:15417344,342613,95931
x1,137:5911263,35335705
g1,136:6101169,35335705
x1,136:6913655,35335705
x1,136:8510043,35335705
k1,137:19004703,35335705:10494660
g1,137:19004703,35335705
)
(1,155:3587359,36023833:15417344,342613,95931
h1,148:3587359,36023833:786432,0,0
x1,148:5670832,36023833
k1,148:5890594,36023833:219762
x1,148:6292921,36023833
x1,148:6528345,36023833
k1,148:6738155,36023833:209810
x1,148:7861931,36023833
x1,148:8631933,36023833
k1,148:8841743,36023833:209810
x1,148:11114259,36023833
k1,148:11324070,36023833:209811
x1,148:11605014,36023833
k1,148:11814824,36023833:209810
x1,148:12437404,36023833
x1,148:13764985,36023833
x1,148:15936672,36023833
k1,148:16146482,36023833:209810
x1,148:17680416,36023833
k1,148:17890226,36023833:209810
x1,148:19004703,36023833
k1,148:19004703,36023833:0
)
(1,155:3587359,36711961:15417344,342613,95931
x1,155:4369499,36711961
x1,148:4756652,36711961
x1,148:5538791,36711961
k1,148:5689050,36711961:150259
x1,148:6721788,36711961
k1,148:6872048,36711961:150260
x1,148:8317979,36711961
k1,148:8468238,36711961:150259
x1,148:9060472,36711961
k1,148:9210732,36711961:150260
x1,148:11822923,36711961
k1,148:11973182,36711961:150259
x1,148:12793498,36711961
k1,148:12943758,36711961:150260
x1,148:13801763,36711961
x1,148:15813888,36711961
x1,148:16459470,36711961
k1,148:16609729,36711961:150259
x1,148:18738932,36711961
x1,148:19004703,36711961
k1,148:19004703,36711961:0
)
(1,155:3587359,37400089:15417344,342613,95931
x1,155:4726308,37400089
k1,148:4868247,37400089:141939
x1,148:6151582,37400089
x1,148:7479164,37400089
k1,148:7621104,37400089:141940
x1,148:9526141,37400089
x1,148:10296142,37400089
k1,148:10438081,37400089:141939
x1,148:11691071,37400089
k1,148:11849000,37400089:157929
x1,148:13961956,37400089
k1,149:14103848,37400089:141892
x1,149:15112310,37400089
k1,149:15254250,37400089:141940
x1,149:15535194,37400089
k1,149:15677133,37400089:141939
x1,149:16299713,37400089
x1,149:17627294,37400089
x1,149:19004703,37400089
k1,149:19004703,37400089:0
)
(1,155:3587359,38088217:15417344,342613,95931
x1,155:4474437,38088217
k1,149:4657959,38088217:183522
x1,149:6677917,38088217
k1,149:6861440,38088217:183523
x1,149:7362636,38088217
k1,149:7546158,38088217:183522
x1,149:9113473,38088217
k1,149:9296995,38088217:183522
x1,149:10329733,38088217
k1,149:10513255,38088217:183522
x1,149:11325741,38088217
k1,149:11509264,38088217:183523
x1,149:12557175,38088217
k1,149:12740697,38088217:183522
x1,149:13522837,38088217
k1,149:13706359,38088217:183522
x1,149:14450322,38088217
x1,149:15186943,38088217
k1,149:15370466,38088217:183523
x1,149:18069387,38088217
k1,149:18252909,38088217:183522
x1,149:19004703,38088217
k1,149:19004703,38088217:0
)
(1,155:3587359,38776345:15417344,342613,95931
x1,155:4752346,38776345
k1,149:4893532,38776345:141186
x1,149:5394728,38776345
k1,149:5535914,38776345:141186
x1,149:6318054,38776345
k1,149:6459240,38776345:141186
x1,149:8041728,38776345
x1,149:8588442,38776345
k1,149:8729629,38776345:141187
x1,149:9982619,38776345
k1,149:10140045,38776345:157426
x1,149:10982877,38776345
k1,149:11124063,38776345:141186
x1,149:12068798,38776345
k1,149:12209985,38776345:141187
x1,149:12992125,38776345
k1,149:13133311,38776345:141186
x1,149:14917843,38776345
k1,149:15059029,38776345:141186
x1,149:15370319,38776345
x1,149:16448576,38776345
x1,149:17253718,38776345
k1,149:17394904,38776345:141186
x1,149:19004703,38776345
k1,149:19004703,38776345:0
)
(1,155:3587359,39464473:15417344,342613,95931
x1,155:5607317,39464473
k1,149:5909124,39464473:301807
x1,149:6291971,39464473
k1,149:6593778,39464473:301807
x1,149:7789111,39464473
x1,149:8153749,39464473
x1,149:9619649,39464473
k1,149:9921456,39464473:301807
x1,149:12152562,39464473
x1,149:12357640,39464473
k1,149:12659447,39464473:301807
x1,149:13752876,39464473
k1,149:14054683,39464473:301807
x1,149:14836823,39464473
k1,149:15138630,39464473:301807
x1,149:16026981,39464473
x1,149:16725424,39464473
k1,149:17027231,39464473:301807
x1,149:17649811,39464473
x1,149:19004703,39464473
k1,149:19004703,39464473:0
)
(1,155:3587359,40152601:15417344,342613,95931
x1,155:5880917,40152601
k1,149:6148728,40152601:267811
x1,149:7112943,40152601
k1,150:7354785,40152601:241842
x1,150:7650902,40152601
x1,150:8182443,40152601
k1,150:8424286,40152601:241843
x1,150:8735576,40152601
x1,150:9502543,40152601
x1,150:9707621,40152601
k1,150:9949464,40152601:241843
x1,150:10405142,40152601
k1,150:10646985,40152601:241843
x1,150:11459471,40152601
k1,150:11701313,40152601:241842
x1,150:13637575,40152601
x1,150:13933691,40152601
k1,150:14175534,40152601:241843
x1,150:14558381,40152601
k1,150:14800224,40152601:241843
x1,150:15582364,40152601
k1,150:15824206,40152601:241842
x1,150:18261664,40152601
k1,150:18503507,40152601:241843
x1,150:19004703,40152601
k1,150:19004703,40152601:0
)
(1,155:3587359,40840729:15417344,342613,95931
x1,155:4369499,40840729
k1,150:4533694,40840729:164195
x1,150:6789075,40840729
x1,150:7070018,40840729
k1,150:7234212,40840729:164194
x1,150:9743227,40840729
k1,150:9907422,40840729:164195
x1,150:10363100,40840729
k1,150:10527294,40840729:164194
x1,150:11309434,40840729
k1,150:11473629,40840729:164195
x1,150:12308629,40840729
k1,150:12472798,40840729:164169
x1,150:14629311,40840729
k1,150:14802076,40840729:172765
x1,150:15690914,40840729
k1,150:15863679,40840729:172765
x1,150:16645819,40840729
k1,150:16810014,40840729:164195
x1,150:17121304,40840729
x1,150:18199561,40840729
x1,150:19004703,40840729
k1,150:19004703,40840729:0
)
(1,155:3587359,41528857:15417344,342613,95931
x1,155:5607317,41528857
k1,150:5882825,41528857:275508
x1,150:6265672,41528857
k1,150:6541180,41528857:275508
x1,150:7698337,41528857
x1,150:8779629,41528857
k1,150:9055138,41528857:275509
x1,150:9556334,41528857
k1,150:9831842,41528857:275508
x1,150:11410023,41528857
k1,150:11685531,41528857:275508
x1,150:12467671,41528857
k1,150:12743179,41528857:275508
x1,150:15224687,41528857
x1,150:16985725,41528857
x1,150:19004703,41528857
k1,150:19004703,41528857:0
)
(1,155:3587359,42216985:15417344,370022,123340
x1,155:5125699,42216985
k1,150:5269260,42216985:143561
x1,150:7539814,42216985
k1,150:7698855,42216985:159041
x1,150:8663070,42216985
k1,151:8806677,42216985:143607
x1,151:11288185,42216985
x1,151:13049223,42216985
x1,151:15068201,42216985
k1,151:15211808,42216985:143607
x1,151:16750148,42216985
k1,151:16893709,42216985:143561
x1,151:19004703,42216985
k1,151:19004703,42216985:0
)
(1,155:3587359,42905113:15417344,342613,95931
x1,155:3970206,42905113
k1,151:4280369,42905113:310163
x1,151:5376834,42905113
k1,151:5686997,42905113:310163
x1,151:6157847,42905113
k1,151:6468009,42905113:310162
x1,151:7310841,42905113
x1,151:8176675,42905113
k1,151:8486838,42905113:310163
x1,151:10066291,42905113
k1,151:10376454,42905113:310163
x1,151:10877650,42905113
k1,151:11187813,42905113:310163
x1,151:11734528,42905113
x1,151:13207770,42905113
k1,151:13517933,42905113:310163
x1,151:14300073,42905113
k1,151:14610235,42905113:310162
x1,151:16865616,42905113
x1,151:17146559,42905113
k1,151:17456722,42905113:310163
x1,151:17912400,42905113
k1,151:18222563,42905113:310163
x1,151:19004703,42905113
k1,151:19004703,42905113:0
)
(1,155:3587359,43593241:15417344,342613,95931
x1,155:3883476,43593241
x1,151:4855522,43593241
k1,151:5167960,43593241:312438
x1,151:7187918,43593241
k1,151:7500356,43593241:312438
x1,151:8403880,43593241
k1,151:8716317,43593241:312437
x1,151:9531838,43593241
k1,151:9844276,43593241:312438
x1,151:11643981,43593241
k1,151:11956419,43593241:312438
x1,151:12771940,43593241
x1,151:13382380,43593241
k1,151:13694818,43593241:312438
x1,151:14256706,43593241
x1,151:14552823,43593241
x1,151:14879286,43593241
k1,151:15191723,43593241:312437
x1,151:15503013,43593241
x1,151:18221415,43593241
k1,151:18533853,43593241:312438
x1,151:19004703,43593241
k1,151:19004703,43593241:0
)
(1,155:3587359,44281369:15417344,370022,123340
x1,155:4893210,44281369
k1,151:5128351,44281369:235141
x1,151:6168920,44281369
k1,151:6404060,44281369:235140
x1,151:7246892,44281369
x1,151:8112726,44281369
k1,151:8347867,44281369:235141
x1,151:10568107,44281369
k1,151:10803247,44281369:235140
x1,151:10962807,44281369
x1,151:12002887,44281369
x1,151:12549601,44281369
k1,151:12784742,44281369:235141
x1,151:13255592,44281369
k1,151:13490732,44281369:235140
x1,151:14090796,44281369
x1,151:14250356,44281369
k1,151:14485497,44281369:235141
x1,151:15609273,44281369
x1,151:15928393,44281369
k1,151:16186150,44281369:257757
x1,151:18177329,44281369
k1,153:18412470,44281369:235141
x1,153:18723760,44281369
x1,153:19004703,44281369
k1,153:19004703,44281369:0
)
(1,155:3587359,44969497:15417344,342613,95931
x1,155:4501748,44969497
k1,153:4761527,44969497:259779
x1,153:5293069,44969497
x1,153:6295460,44969497
x1,153:7555791,44969497
x1,153:7920429,44969497
k1,153:8215143,44969497:294714
x1,153:10328099,44969497
k1,153:10587807,44969497:259708
x1,153:11301424,44969497
x1,153:11597540,44969497
x1,153:12397888,44969497
k1,153:12657667,44969497:259779
x1,153:13439807,44969497
k1,153:13699585,44969497:259778
x1,153:15954966,44969497
x1,153:16235909,44969497
k1,153:16495688,44969497:259779
x1,153:19004703,44969497
k1,153:19004703,44969497:0
)
(1,155:3587359,45657625:15417344,342613,95931
x1,155:4091590,45657625
k1,153:4412954,45657625:321364
x1,153:4693898,45657625
k1,153:5015262,45657625:321364
x1,153:6113098,45657625
k1,153:6434328,45657625:321230
x1,153:9821316,45657625
k1,153:10142680,45657625:321364
x1,153:11296801,45657625
k1,153:11618165,45657625:321364
x1,153:12119361,45657625
k1,153:12440725,45657625:321364
x1,153:12752015,45657625
x1,153:14430336,45657625
k1,153:14751699,45657625:321363
x1,153:17124157,45657625
k1,153:17445521,45657625:321364
x1,153:17901199,45657625
k1,153:18222563,45657625:321364
x1,153:19004703,45657625
k1,153:19004703,45657625:0
)
(1,155:3587359,46345753:15417344,342613,95931
x1,155:4685195,46345753
k1,153:4831028,46345753:145833
x1,153:7324869,46345753
k1,153:7485422,46345753:160553
x1,153:7887749,46345753
k1,154:7485422,46345753:-45520
x1,154:8123173,46345753
k1,154:8269050,46345753:145877
x1,154:9704115,46345753
x1,154:9985058,46345753
x1,154:10220482,46345753
k1,154:10366358,46345753:145876
x1,154:13897245,46345753
k1,154:14043122,46345753:145877
x1,154:14293720,46345753
x1,154:16291163,46345753
x1,154:16405203,46345753
k1,154:16565756,46345753:160553
x1,154:17378242,46345753
k1,154:17524119,46345753:145877
x1,154:18268082,46345753
x1,154:19004703,46345753
k1,154:19004703,46345753:0
)
(1,155:3587359,47033881:15417344,370022,123340
x1,155:5296027,47033881
k1,154:5573566,47033881:277539
x1,154:6279841,47033881
x1,154:7771290,47033881
k1,154:8048830,47033881:277540
x1,154:8830970,47033881
k1,154:9108509,47033881:277539
x1,154:11861663,47033881
k1,154:12139114,47033881:277451
x1,154:13930988,47033881
x1,154:14713127,47033881
k1,154:14990667,47033881:277540
x1,154:15150227,47033881
x1,154:15658275,47033881
k1,154:15935814,47033881:277539
x1,154:16406664,47033881
k1,154:16684204,47033881:277540
x1,154:17284268,47033881
x1,154:17443828,47033881
k1,154:17721367,47033881:277539
x1,154:18845143,47033881
x1,154:19004703,47033881
k1,154:19004703,47033881:0
)
(1,155:3587359,47722009:15417344,370022,123340
x1,155:5241209,47722009
g1,154:5431115,47722009
x1,154:5901965,47722009
g1,154:6091871,47722009
x1,154:6691935,47722009
x1,154:6851495,47722009
g1,154:7041401,47722009
x1,154:8165177,47722009
x1,154:8484297,47722009
k1,155:19004703,47722009:10520406
g1,155:19004703,47722009
)
]
g1,210:19004703,47722009
)
k1,210:19594527,47722009:589824
r1,210:19594527,47722009:0,44007424,0
k1,210:20184351,47722009:589824
(1,210:20184351,47722009:15417344,44007424,0
[1,210:20184351,47722009:15417344,44007424,0
(1,171:20184351,4369945:15417344,342613,95931
h1,165:20184351,4369945:786432,0,0
x1,165:21538545,4369945
x1,165:21743623,4369945
k1,165:22020524,4369945:276901
x1,165:22331814,4369945
x1,165:23956786,4369945
k1,165:24233687,4369945:276901
x1,165:26997607,4369945
x1,165:27233031,4369945
k1,165:27509932,4369945:276901
x1,165:29535959,4369945
k1,165:29812861,4369945:276902
x1,165:30268539,4369945
k1,165:30545440,4369945:276901
x1,165:32417585,4369945
k1,165:32694398,4369945:276813
x1,165:34451619,4369945
k1,165:34728520,4369945:276901
x1,165:34948772,4369945
x1,165:35335925,4369945
x1,165:35601695,4369945
k1,165:35601695,4369945:0
)
(1,171:20184351,5058073:15417344,342613,95931
x1,171:22886307,5058073
k1,165:23020137,5058073:133830
x1,165:24546240,5058073
x1,165:25255550,5058073
k1,165:25408072,5058073:152522
x1,165:25810399,5058073
x1,165:26266075,5058073
x1,165:28876798,5058073
k1,165:29010627,5058073:133829
x1,165:29914151,5058073
k1,165:30047981,5058073:133830
x1,165:33488812,5058073
k1,165:33622641,5058073:133829
x1,165:34214875,5058073
k1,165:34348705,5058073:133830
x1,165:35601695,5058073
k1,165:35601695,5058073:0
)
(1,171:20184351,5746201:15417344,342613,95931
x1,171:21759496,5746201
x1,171:22579812,5746201
k1,165:22904936,5746201:325124
x1,165:24146182,5746201
k1,165:24471168,5746201:324986
x1,165:27116739,5746201
k1,165:27441863,5746201:325124
x1,165:29612277,5746201
k1,165:30005009,5746201:392732
x1,165:31412668,5746201
k1,165:31737791,5746201:325123
x1,165:33850747,5746201
k1,166:34175734,5746201:324987
x1,166:34991255,5746201
x1,166:35601695,5746201
k1,166:35601695,5746201:0
)
(1,171:20184351,6434329:15417344,342613,95931
x1,171:21030218,6434329
x1,166:22176997,6434329
k1,166:22336778,6434329:159781
x1,166:22648068,6434329
x1,166:25366470,6434329
k1,166:25526251,6434329:159781
x1,166:25997101,6434329
k1,166:26156882,6434329:159781
x1,166:27379526,6434329
x1,166:28192012,6434329
k1,166:28351793,6434329:159781
x1,166:29755240,6434329
k1,166:29925063,6434329:169823
x1,166:31360128,6434329
k1,166:31519909,6434329:159781
x1,166:32362741,6434329
k1,166:32522522,6434329:159781
x1,166:33615951,6434329
k1,166:33775732,6434329:159781
x1,166:34087022,6434329
x1,166:34853989,6434329
x1,166:35059067,6434329
k1,166:35218848,6434329:159781
x1,166:35601695,6434329
k1,166:35601695,6434329:0
)
(1,171:20184351,7122457:15417344,342613,95931
x1,171:22090266,7122457
k1,166:22260745,7122457:170479
x1,166:22761941,7122457
k1,166:22932420,7122457:170479
x1,166:23479135,7122457
x1,166:24952377,7122457
k1,166:25122857,7122457:170480
x1,166:25904997,7122457
k1,166:26075476,7122457:170479
x1,166:26819439,7122457
x1,166:27938907,7122457
k1,166:28109386,7122457:170479
x1,166:29400552,7122457
x1,166:29681495,7122457
k1,166:29851974,7122457:170479
x1,166:30353170,7122457
k1,166:30523650,7122457:170480
x1,166:31640084,7122457
k1,166:31810563,7122457:170479
x1,166:32903993,7122457
k1,166:33074472,7122457:170479
x1,166:35601695,7122457
k1,166:35601695,7122457:0
)
(1,171:20184351,7810585:15417344,342613,95931
x1,171:20685547,7810585
k1,166:20922933,7810585:237386
x1,166:21705073,7810585
k1,166:21942460,7810585:237387
x1,166:23763407,7810585
k1,166:24000793,7810585:237386
x1,166:25094222,7810585
k1,166:25331608,7810585:237386
x1,166:25642898,7810585
x1,166:26409865,7810585
x1,166:26614943,7810585
k1,166:26852330,7810585:237387
x1,166:28229739,7810585
k1,166:28467125,7810585:237386
x1,166:29059359,7810585
k1,166:29296745,7810585:237386
x1,166:30078885,7810585
k1,166:30316271,7810585:237386
x1,166:32753728,7810585
k1,166:32991115,7810585:237387
x1,166:34244105,7810585
k1,166:34505231,7810585:261126
x1,166:35601695,7810585
k1,167:35601695,7810585:0
)
(1,171:20184351,8498713:15417344,342613,95931
x1,171:23440364,8498713
k1,167:23602146,8498713:161782
x1,167:24634884,8498713
k1,167:24796665,8498713:161781
x1,167:25609151,8498713
k1,167:25770933,8498713:161782
x1,167:27707195,8498713
x1,167:28003311,8498713
k1,167:28165093,8498713:161782
x1,167:28476383,8498713
x1,167:29653508,8498713
k1,167:29815290,8498713:161782
x1,167:31883801,8498713
k1,167:32045582,8498713:161781
x1,167:32827722,8498713
k1,167:32989504,8498713:161782
x1,167:35601695,8498713
k1,167:35601695,8498713:0
)
(1,171:20184351,9186841:15417344,342613,95931
x1,171:22480456,9186841
k1,167:22682234,9186841:201778
x1,167:23137912,9186841
k1,167:23339689,9186841:201777
x1,167:25132051,9186841
k1,167:25333829,9186841:201778
x1,167:25804679,9186841
x1,167:27171711,9186841
x1,167:28789339,9186841
k1,167:28991116,9186841:201777
x1,167:29302406,9186841
x1,167:29583349,9186841
k1,167:29785127,9186841:201778
x1,167:30255977,9186841
x1,167:32465839,9186841
k1,167:32667616,9186841:201777
x1,167:33449756,9186841
k1,167:33651534,9186841:201778
x1,167:34274114,9186841
x1,167:35601695,9186841
k1,171:35601695,9186841:0
)
(1,171:20184351,9874969:15417344,370022,123340
x1,171:22356038,9874969
k1,167:22707412,9874969:351374
x1,167:24021093,9874969
k1,167:24453200,9874969:432107
x1,167:24816861,9874969
k1,169:24453200,9874969:-45520
x1,169:29766172,9874969
x1,169:29880212,9874969
k1,169:30312319,9874969:432107
x1,169:31094459,9874969
k1,169:31445833,9874969:351374
x1,169:31757123,9874969
x1,169:32835380,9874969
x1,169:33640522,9874969
k1,169:33991896,9874969:351374
x1,169:35601695,9874969
k1,169:35601695,9874969:0
)
(1,171:20184351,10563097:15417344,342613,95931
x1,171:22204309,10563097
k1,169:22362508,10563097:158199
x1,169:24147040,10563097
k1,169:24305240,10563097:158200
x1,169:24616530,10563097
x1,169:24897473,10563097
k1,169:25055672,10563097:158199
x1,169:25868158,10563097
k1,169:26026358,10563097:158200
x1,169:26770321,10563097
x1,169:27506942,10563097
k1,169:27665141,10563097:158199
x1,169:29597095,10563097
k1,169:29755295,10563097:158200
x1,169:30036239,10563097
k1,169:30194438,10563097:158199
x1,169:31409251,10563097
k1,169:31567451,10563097:158200
x1,169:33423540,10563097
k1,169:33581739,10563097:158199
x1,169:35396617,10563097
x1,169:35601695,10563097
k1,169:35601695,10563097:0
)
(1,171:20184351,11251225:15417344,342613,95931
x1,171:21999229,11251225
k1,169:22268270,11251225:269041
x1,169:22739120,11251225
k1,169:23008160,11251225:269040
x1,169:24101590,11251225
k1,169:24370631,11251225:269041
x1,169:26897854,11251225
k1,169:27166894,11251225:269040
x1,169:28483611,11251225
k1,169:28752652,11251225:269041
x1,169:31121587,11251225
k1,169:31390627,11251225:269040
x1,169:31891823,11251225
k1,169:32160864,11251225:269041
x1,169:35601695,11251225
k1,169:35601695,11251225:0
)
(1,171:20184351,11939353:15417344,342613,95931
x1,171:21280815,11939353
k1,169:21413004,11939353:132189
x1,169:23139878,11939353
k1,169:23272068,11939353:132190
x1,169:23553012,11939353
k1,169:23685201,11939353:132189
x1,169:25070440,11939353
k1,169:25202630,11939353:132190
x1,169:27419835,11939353
x1,169:27624913,11939353
k1,169:27757102,11939353:132189
x1,169:28850531,11939353
k1,169:28982720,11939353:132189
x1,169:29764860,11939353
k1,169:29897050,11939353:132190
x1,169:31772620,11939353
k1,169:31904809,11939353:132189
x1,169:32360487,11939353
k1,169:32492677,11939353:132190
x1,169:33274817,11939353
k1,169:33407006,11939353:132189
x1,169:33718296,11939353
x1,169:34796553,11939353
x1,169:35601695,11939353
k1,169:35601695,11939353:0
)
(1,171:20184351,12627481:15417344,342613,95931
x1,171:22313554,12627481
x1,169:22738885,12627481
k1,169:22904352,12627481:165467
x1,169:24339417,12627481
k1,169:24492664,12627481:153247
x1,169:25536267,12627481
k1,169:25689515,12627481:153248
x1,169:27990416,12627481
k1,169:28143663,12627481:153247
x1,169:30531294,12627481
k1,169:30684541,12627481:153247
x1,169:31823490,12627481
k1,169:31976737,12627481:153247
x1,169:33510671,12627481
k1,169:33663919,12627481:153248
x1,169:34165115,12627481
k1,169:34318362,12627481:153247
x1,169:34758866,12627481
x1,169:35146019,12627481
x1,169:35601695,12627481
k1,169:35601695,12627481:0
)
(1,171:20184351,13315609:15417344,342613,95931
x1,171:20495641,13315609
x1,169:21573898,13315609
x1,169:22379040,13315609
k1,169:22623215,13315609:244175
x1,169:24233014,13315609
k1,169:24477189,13315609:244175
x1,169:26055369,13315609
k1,169:26326678,13315609:271309
x1,169:27290893,13315609
k1,170:27535068,13315609:244175
x1,170:29143594,13315609
k1,170:29387769,13315609:244175
x1,170:31362207,13315609
x1,170:31567285,13315609
k1,170:31811460,13315609:244175
x1,170:32593600,13315609
k1,170:32837775,13315609:244175
x1,170:33771644,13315609
x1,170:35601695,13315609
k1,170:35601695,13315609:0
)
(1,171:20184351,14003737:15417344,342613,95931
x1,171:20640029,14003737
k1,170:20802100,14003737:162071
x1,170:22336034,14003737
x1,170:24105393,14003737
k1,170:24267464,14003737:162071
x1,170:24890044,14003737
x1,170:26244936,14003737
k1,170:26407007,14003737:162071
x1,170:28764292,14003737
k1,170:28926363,14003737:162071
x1,170:29397213,14003737
x1,170:29883235,14003737
k1,170:30045306,14003737:162071
x1,170:33576193,14003737
k1,170:33738264,14003737:162071
x1,170:34482227,14003737
x1,170:35601695,14003737
k1,170:35601695,14003737:0
)
(1,171:20184351,14691865:15417344,342613,95931
x1,171:20776585,14691865
x1,170:21809322,14691865
k1,170:21942570,14691865:133248
x1,170:22724710,14691865
k1,170:22857959,14691865:133249
x1,170:23260286,14691865
x1,170:23526056,14691865
x1,170:23806999,14691865
k1,170:23940247,14691865:133248
x1,170:24616177,14691865
k1,170:24749425,14691865:133248
x1,170:25030369,14691865
k1,170:25163618,14691865:133249
x1,170:26287394,14691865
x1,170:26773417,14691865
k1,170:26906665,14691865:133248
x1,170:30410242,14691865
k1,170:30543490,14691865:133248
x1,170:30999168,14691865
k1,170:31132417,14691865:133249
x1,170:33144543,14691865
k1,170:33277791,14691865:133248
x1,170:35601695,14691865
k1,170:35601695,14691865:0
)
(1,171:20184351,15379993:15417344,342613,95931
x1,171:23115174,15379993
k1,171:35601695,15379993:12486521
g1,171:35601695,15379993
)
(1,175:20184351,18340036:15417344,502499,0
(1,175:20184351,18340036:0,0,0
g1,175:20184351,18340036
)
x1,175:23145081,18340036
g1,175:23386281,18340036
x1,175:24552081,18340036
g1,175:24793281,18340036
x1,175:26763082,18340036
x1,175:27470602,18340036
g1,175:27470602,18340036
k1,175:35601695,18340036:8131093
)
(1,176:20184351,19454148:15417344,449507,0
(1,176:20184351,19454148:0,0,0
g1,176:20184351,19454148
)
x1,176:22667612,19454148
g1,176:22667612,19454148
k1,176:35601695,19454148:12934083
)
(1,178:20184351,20371652:15417344,456817,0
(1,178:20184351,20371652:0,0,0
g1,178:20184351,20371652
)
x1,178:21043171,20371652
x1,178:22872270,20371652
g1,178:23091542,20371652
x1,178:23621451,20371652
g1,178:23840723,20371652
x1,178:26334951,20371652
g1,178:26334951,20371652
k1,178:35601695,20371652:9266744
)
(1,181:20184351,21190852:15417344,342613,95931
x1,181:22297307,21190852
k1,180:22452381,21190852:155074
x1,180:22835228,21190852
k1,180:22990336,21190852:155108
x1,180:23271280,21190852
k1,180:23426388,21190852:155108
x1,180:24550164,21190852
k1,180:24705272,21190852:155108
x1,180:26679710,21190852
k1,180:26834818,21190852:155108
x1,180:27578781,21190852
x1,180:28315402,21190852
k1,180:28470510,21190852:155108
x1,180:30569367,21190852
k1,180:30724475,21190852:155108
x1,180:31225671,21190852
k1,180:31380779,21190852:155108
x1,180:32497213,21190852
k1,180:32652321,21190852:155108
x1,180:33434461,21190852
k1,180:33589569,21190852:155108
x1,180:35601695,21190852
k1,180:35601695,21190852:0
)
(1,181:20184351,21878980:15417344,342613,95931
x1,181:22480456,21878980
k1,180:22658837,21878980:178381
x1,180:23114515,21878980
k1,180:23292896,21878980:178381
x1,180:25085258,21878980
k1,180:25263639,21878980:178381
x1,180:27559744,21878980
k1,180:27738124,21878980:178380
x1,180:28877073,21878980
k1,180:29055454,21878980:178381
x1,180:30338789,21878980
x1,180:31666371,21878980
k1,180:31844752,21878980:178381
x1,180:34329884,21878980
k1,180:34508265,21878980:178381
x1,180:35601695,21878980
k1,180:35601695,21878980:0
)
(1,181:20184351,22567108:15417344,370022,123340
x1,181:21368328,22567108
k1,180:21557390,22567108:189062
x1,180:21838334,22567108
x1,180:22218146,22567108
k1,180:22407489,22567108:189343
x1,180:22831353,22567108
k1,180:23020416,22567108:189063
x1,180:26531823,22567108
k1,180:26720885,22567108:189062
x1,180:28513247,22567108
k1,180:28702309,22567108:189062
x1,180:29173159,22567108
x1,180:30540191,22567108
x1,180:32157819,22567108
k1,180:32346881,22567108:189062
x1,180:32851112,22567108
k1,180:33040174,22567108:189062
x1,180:33321118,22567108
k1,180:33510180,22567108:189062
x1,180:33981030,22567108
x1,180:35601695,22567108
k1,180:35601695,22567108:0
)
(1,181:20184351,23255236:15417344,342613,95931
x1,181:20996837,23255236
x1,180:21959780,23255236
k1,180:22098336,23255236:138556
x1,180:23825211,23255236
x1,180:24402272,23255236
k1,180:24540829,23255236:138557
x1,180:24852119,23255236
x1,180:25133062,23255236
k1,180:25271618,23255236:138556
x1,180:26768942,23255236
k1,180:26924615,23255236:155673
x1,180:27326942,23255236
x1,180:27562366,23255236
k1,180:27700922,23255236:138556
x1,180:29135987,23255236
x1,180:29416930,23255236
x1,180:29652354,23255236
k1,180:29790911,23255236:138557
x1,180:33321798,23255236
k1,180:33460354,23255236:138556
x1,180:35601695,23255236
k1,180:35601695,23255236:0
)
(1,181:20184351,23943364:15417344,342613,95931
x1,181:21087875,23943364
k1,180:21455939,23943364:368064
x1,180:23050565,23943364
k1,180:23418629,23943364:368064
x1,180:25392578,23943364
k1,180:25760642,23943364:368064
x1,180:28494215,23943364
x1,180:29082140,23943364
k1,180:29539283,23943364:457143
x1,180:29941610,23943364
x1,180:30177034,23943364
k1,180:30545098,23943364:368064
x1,180:31330273,23943364
k1,180:31698337,23943364:368064
x1,180:32480477,23943364
k1,180:32848541,23943364:368064
x1,180:35601695,23943364
k1,180:35601695,23943364:0
)
(1,181:20184351,24631492:15417344,342613,95931
x1,181:21976225,24631492
x1,180:22758364,24631492
k1,180:22909248,24631492:150884
x1,180:24002677,24631492
k1,180:24153561,24631492:150884
x1,180:24373813,24631492
x1,180:24760966,24631492
x1,180:25026736,24631492
k1,180:25177620,24631492:150884
x1,180:26711554,24631492
k1,180:26862438,24631492:150884
x1,180:27644578,24631492
x1,180:28031731,24631492
x1,180:29037157,24631492
k1,180:29188041,24631492:150884
x1,180:30220779,24631492
k1,180:30371663,24631492:150884
x1,180:31776383,24631492
x1,180:33431699,24631492
k1,180:33582583,24631492:150884
x1,180:34364723,24631492
k1,180:34515607,24631492:150884
x1,180:35601695,24631492
k1,180:35601695,24631492:0
)
(1,181:20184351,25319620:15417344,370022,123340
x1,181:21087875,25319620
k1,180:21318134,25319620:230259
x1,180:21788984,25319620
x1,180:23409649,25319620
k1,180:23639907,25319620:230258
x1,180:24171449,25319620
x1,180:24437220,25319620
x1,180:25887948,25319620
x1,180:26475873,25319620
k1,180:26726308,25319620:250435
x1,180:27731735,25319620
x1,180:28924033,25319620
x1,180:29615134,25319620
k1,180:29845393,25319620:230259
x1,180:30004953,25319620
x1,180:30513001,25319620
k1,180:30743259,25319620:230258
x1,180:31214109,25319620
k1,180:31444368,25319620:230259
x1,180:32044432,25319620
x1,180:32203992,25319620
k1,180:32434250,25319620:230258
x1,180:33558026,25319620
x1,180:33717586,25319620
k1,180:33947845,25319620:230259
x1,180:35601695,25319620
k1,180:35601695,25319620:0
)
(1,181:20184351,26007748:15417344,370022,123340
x1,181:20655201,26007748
k1,180:20851212,26007748:196011
x1,180:21451276,26007748
x1,180:21610836,26007748
k1,180:21806847,26007748:196011
x1,180:22930623,26007748
x1,180:23249743,26007748
k1,180:23448807,26007748:199064
x1,180:23812468,26007748
x1,180:24647956,26007748
x1,180:25786903,26007748
k1,180:25982914,26007748:196011
x1,180:26765054,26007748
k1,180:26961065,26007748:196011
x1,180:29318350,26007748
k1,180:29514361,26007748:196011
x1,180:29970039,26007748
k1,180:30166050,26007748:196011
x1,180:31001050,26007748
k1,180:31197055,26007748:196005
x1,180:32776508,26007748
x1,180:32890548,26007748
k1,180:33089612,26007748:199064
x1,180:33491939,26007748
x1,180:33727363,26007748
k1,180:33923374,26007748:196011
x1,180:35601695,26007748
k1,180:35601695,26007748:0
)
(1,181:20184351,26695876:15417344,342613,95931
x1,181:20966491,26695876
k1,180:21194344,26695876:227853
x1,180:22120872,26695876
k1,180:22348726,26695876:227854
x1,180:23381464,26695876
k1,180:23609317,26695876:227853
x1,180:24862307,26695876
k1,180:25090161,26695876:227854
x1,180:26463262,26695876
k1,180:26691115,26695876:227853
x1,180:26972059,26695876
k1,180:27199913,26695876:227854
x1,180:27511203,26695876
x1,180:28589460,26695876
x1,180:29394602,26695876
k1,180:29622455,26695876:227853
x1,180:31642413,26695876
k1,180:31870267,26695876:227854
x1,180:33338713,26695876
k1,180:33566566,26695876:227853
x1,180:35366271,26695876
x1,180:35601695,26695876
k1,180:35601695,26695876:0
)
(1,181:20184351,27384004:15417344,342613,95931
x1,181:21999229,27384004
x1,180:22204307,27384004
k1,180:22424180,27384004:219873
x1,180:24462345,27384004
x1,180:24890710,27384004
k1,180:25110583,27384004:219873
x1,180:25892723,27384004
k1,180:26112596,27384004:219873
x1,180:27988165,27384004
k1,180:28208037,27384004:219872
x1,180:31408153,27384004
k1,180:31628026,27384004:219873
x1,180:33924131,27384004
k1,180:34144004,27384004:219873
x1,180:34599682,27384004
k1,180:34819555,27384004:219873
x1,180:35601695,27384004
k1,180:35601695,27384004:0
)
(1,181:20184351,28072132:15417344,342613,95931
x1,181:22020471,28072132
k1,180:22196651,28072132:176180
x1,180:22711553,28072132
k1,180:22880869,28072132:169316
x1,180:24984521,28072132
k1,180:25160701,28072132:176180
x1,180:25563028,28072132
x1,180:25798452,28072132
k1,180:25967768,28072132:169316
x1,180:27724989,28072132
k1,180:27894305,28072132:169316
x1,180:31053210,28072132
k1,180:31222527,28072132:169317
x1,180:32004667,28072132
k1,180:32173983,28072132:169316
x1,180:33931204,28072132
x1,180:35601695,28072132
k1,180:35601695,28072132:0
)
(1,181:20184351,28760260:15417344,342613,95931
x1,181:20495641,28760260
x1,180:21573898,28760260
x1,180:22379040,28760260
k1,180:22517446,28760260:138406
x1,180:24537404,28760260
k1,180:24675810,28760260:138406
x1,180:25351740,28760260
k1,180:25490145,28760260:138405
x1,180:26272285,28760260
k1,180:26410691,28760260:138406
x1,180:27496779,28760260
k1,180:27635185,28760260:138406
x1,180:28948866,28760260
k1,180:29104439,28760260:155573
x1,180:29468100,28760260
x1,180:32330887,28760260
k1,180:32486460,28760260:155573
x1,180:33268600,28760260
k1,180:33407006,28760260:138406
x1,180:33718296,28760260
x1,180:34796553,28760260
x1,180:35601695,28760260
k1,180:35601695,28760260:0
)
(1,181:20184351,29448388:15417344,342613,95931
x1,181:22204309,29448388
k1,180:22394250,29448388:189941
x1,180:23991911,29448388
k1,180:24181852,29448388:189941
x1,180:25760033,29448388
k1,180:25949974,29448388:189941
x1,180:26732114,29448388
k1,180:26922055,29448388:189941
x1,180:28019891,29448388
k1,180:28209831,29448388:189940
x1,180:30544112,29448388
k1,180:30734053,29448388:189941
x1,180:31827482,29448388
k1,180:32017423,29448388:189941
x1,180:32799563,29448388
k1,180:32989504,29448388:189941
x1,180:35601695,29448388
k1,180:35601695,29448388:0
)
(1,181:20184351,30136516:15417344,342613,95931
x1,181:20806931,30136516
x1,180:22161823,30136516
k1,180:22433887,30136516:272064
x1,180:24567885,30136516
k1,180:24839949,30136516:272064
x1,180:25295627,30136516
k1,180:25567690,30136516:272063
x1,180:26702331,30136516
k1,180:26974395,30136516:272064
x1,180:28637543,30136516
k1,180:28950686,30136516:313143
x1,180:29353013,30136516
x1,180:29588437,30136516
k1,180:29860500,30136516:272063
x1,180:31044967,30136516
k1,180:31317031,30136516:272064
x1,180:32231420,30136516
k1,180:32503484,30136516:272064
x1,180:35237057,30136516
x1,180:35601695,30136516
k1,180:35601695,30136516:0
)
(1,181:20184351,30824644:15417344,342613,95931
x1,181:20586678,30824644
x1,180:20822102,30824644
k1,180:21098601,30824644:276499
x1,180:22632535,30824644
x1,180:23900698,30824644
k1,180:24177198,30824644:276500
x1,180:24769432,30824644
k1,180:25045931,30824644:276499
x1,180:26143767,30824644
k1,180:26420179,30824644:276412
x1,180:29807167,30824644
k1,180:30083667,30824644:276500
x1,180:30584863,30824644
k1,180:30861362,30824644:276499
x1,180:32099179,30824644
x1,180:32334603,30824644
k1,180:32611103,30824644:276500
x1,180:32892047,30824644
k1,180:33168546,30824644:276499
x1,180:33791126,30824644
x1,180:35601695,30824644
k1,180:35601695,30824644:0
)
(1,181:20184351,31512772:15417344,342613,95931
x1,181:22356038,31512772
k1,180:22676017,31512772:319979
x1,180:23563095,31512772
k1,180:23883074,31512772:319979
x1,180:26062592,31512772
k1,180:26447607,31512772:385015
x1,180:26962509,31512772
k1,180:27282488,31512772:319979
x1,180:28196877,31512772
k1,180:28516855,31512772:319978
x1,180:28919182,31512772
x1,180:29184952,31512772
x1,180:29465895,31512772
x1,180:29579935,31512772
k1,180:29964950,31512772:385015
x1,180:30747090,31512772
k1,180:31067069,31512772:319979
x1,180:31378359,31512772
x1,180:32456616,31512772
x1,180:33261758,31512772
k1,180:33581737,31512772:319979
x1,180:35601695,31512772
k1,180:35601695,31512772:0
)
(1,181:20184351,32200900:15417344,342613,95931
x1,181:21911226,32200900
x1,180:22400284,32200900
k1,180:22697688,32200900:297404
x1,180:23289922,32200900
k1,180:23587326,32200900:297404
x1,180:24058176,32200900
x1,180:26738888,32200900
k1,180:27036292,32200900:297404
x1,180:28828654,32200900
k1,180:29126057,32200900:297403
x1,180:31255260,32200900
x1,180:31521031,32200900
k1,180:31818435,32200900:297404
x1,180:32851173,32200900
k1,180:33148577,32200900:297404
x1,180:33399175,32200900
x1,180:34910594,32200900
x1,180:35601695,32200900
k1,180:35601695,32200900:0
)
(1,181:20184351,32889028:15417344,342613,0
x1,181:21174605,32889028
x1,180:21633316,32889028
k1,180:21884059,32889028:250743
x1,180:22388290,32889028
k1,180:22639034,32889028:250744
x1,180:23231268,32889028
k1,180:23482011,32889028:250743
x1,180:25676701,32889028
k1,180:25927445,32889028:250744
x1,180:26383123,32889028
k1,180:26633866,32889028:250743
x1,180:27454182,32889028
k1,180:27704925,32889028:250743
x1,180:28175775,32889028
x1,180:29542807,32889028
x1,180:31160435,32889028
k1,180:31411179,32889028:250744
x1,180:32890491,32889028
k1,180:33141234,32889028:250743
x1,180:35601695,32889028
k1,180:35601695,32889028:0
)
(1,181:20184351,33577156:15417344,342613,0
x1,181:21387514,33577156
k1,181:35601695,33577156:14214181
g1,181:35601695,33577156
)
(1,197:20184351,35790816:15417344,493362,164454
(1,197:20184351,35790816:0,0,0
g1,197:20184351,35790816
)
x1,197:24149531,35790816
g1,197:24368803,35790816
x1,197:25704540,35790816
x1,197:27696266,35790816
g1,197:27915538,35790816
x1,197:28244447,35790816
g1,197:28463719,35790816
x1,197:31003628,35790816
g1,197:31003628,35790816
k1,197:35601695,35790816:4598067
)
(1,199:20184351,36610016:15417344,370022,123340
x1,199:21429511,36610016
x1,198:22199513,36610016
k1,198:22353917,36610016:154404
x1,198:23136057,36610016
k1,198:23290462,36610016:154405
x1,198:24383891,36610016
k1,198:24538295,36610016:154404
x1,198:25865877,36610016
k1,198:26020282,36610016:154405
x1,198:27595427,36610016
x1,198:28415743,36610016
k1,198:28570147,36610016:154404
x1,198:30482132,36610016
k1,198:30636537,36610016:154405
x1,198:31388331,36610016
k1,198:31542735,36610016:154404
x1,198:33676733,36610016
k1,198:33831138,36610016:154405
x1,198:34332334,36610016
k1,198:34486738,36610016:154404
$1,198:34486738,36610016
x1,198:35039888,36610016
k1,198:35169022,36610016:53269
x1,198:35601695,36610016
k1,199:35601695,36610016:0
)
(1,199:20184351,37298144:15417344,370022,123340
x1,199:20685547,37298144
$1,198:20685547,37298144
g1,198:20875453,37298144
x1,198:21968882,37298144
g1,198:22158788,37298144
x1,198:22470078,37298144
x1,198:23237045,37298144
x1,198:23665410,37298144
g1,198:23855316,37298144
x1,198:24591937,37298144
x1,198:25138651,37298144
g1,198:25328557,37298144
x1,198:25639847,37298144
x1,198:25920790,37298144
k1,199:35601695,37298144:9680905
g1,199:35601695,37298144
)
(1,201:23545745,39413501:12055950,370022,139550
(1,201:23545745,39413501:8694556,370021,139550
(1,199:23545745,39413501:0,0,0
$1,199:23545745,39413501
(1,199:23545745,38725373:0,0,0
)
$1,199:23545745,39413501
)
g1,201:23642003,39413501
(1,201:23642003,39413501:2090452,370021,139550
(1,201:23642003,39413502:220252,370022,123340
x1,201:23862255,39413502
)
x1,201:24075166,39413501
(1,201:24075166,39483981:267803,222560,0
x1,201:24310201,39483981
)
x1,201:24510361,39413501
g1,201:24606619,39413501
(1,201:24606619,39413501:477504,338502,0
(1,200:24606619,39413501:477504,338502,0
x1,200:25084123,39413501
)
)
(1,201:25084123,39483981:428080,212418,69070
x1,201:25278785,39483981
(1,201:25278785,39553051:200650,158972,0
x1,201:25446667,39553051
)
)
(1,201:25512203,39413502:220252,370022,123340
x1,201:25732455,39413502
)
)
g1,201:25828713,39413501
x1,201:25996105,39413501
g1,201:26092363,39413501
(1,201:26092363,39413501:2090452,370021,139550
(1,201:26092363,39413502:220252,370022,123340
x1,201:26312615,39413502
)
x1,201:26525526,39413501
(1,201:26525526,39483981:267803,222560,0
x1,201:26760561,39483981
)
x1,201:26960721,39413501
g1,201:27056979,39413501
(1,201:27056979,39413501:477504,338502,0
(1,200:27056979,39413501:477504,338502,0
x1,200:27534483,39413501
)
)
(1,201:27534483,39483981:428080,212418,69070
x1,201:27729145,39483981
(1,201:27729145,39553051:200650,158972,0
x1,201:27897027,39553051
)
)
(1,201:27962563,39413502:220252,370022,123340
x1,201:28182815,39413502
)
)
g1,201:28279073,39413501
x1,201:28446465,39413501
g1,201:28542723,39413501
(1,201:28542723,39413501:694692,229551,0
x1,201:28710115,39413501
g1,201:28806373,39413501
x1,201:28973765,39413501
g1,201:29070023,39413501
x1,201:29237415,39413501
)
g1,200:29333673,39413501
g1,201:29429931,39413501
x1,201:29597323,39413501
g1,201:29693581,39413501
(1,201:29693581,39413501:2283070,370021,139550
(1,201:29693581,39413502:220252,370022,123340
x1,201:29913833,39413502
)
x1,201:30126744,39413501
(1,201:30126744,39483981:380163,235990,0
x1,201:30414181,39483981
)
x1,201:30674299,39413501
g1,201:30770557,39413501
(1,201:30770557,39413501:477504,338502,0
(1,200:30770557,39413501:477504,338502,0
x1,200:31248061,39413501
)
)
(1,201:31248061,39483981:508338,212418,69070
x1,201:31442723,39483981
(1,201:31442723,39553051:280908,168565,0
x1,201:31648036,39553051
)
)
(1,201:31756399,39413502:220252,370022,123340
x1,201:31976651,39413502
)
)
g1,201:32072909,39413501
x1,201:32240301,39413501
)
(1,201:34880247,39413501:721448,370022,123340
(1,201:34880247,39413501:721448,370022,123340
x1,201:35381443,39413501
x1,201:35601695,39413501
)
)
)
(1,203:20184351,41528857:15417344,523370,140960
x1,203:21619416,41528857
k1,202:21922621,41528857:303205
$1,202:21922621,41528857
(1,202:21922621,41528857:477504,338502,0
(1,202:21922621,41528857:477504,338502,0
x1,202:22400125,41528857
)
)
(1,202:22400125,41599337:378685,212418,69070
x1,202:22594787,41599337
(1,202:22594787,41668407:151255,171306,0
x1,202:22713274,41668407
)
)
k1,202:23138902,41528857:360092
x1,202:23571575,41528857
k1,202:23931667,41528857:360092
x1,202:24220442,41528857
(1,202:24220442,41528857:336837,219272,0
(1,202:24220442,41528857:336837,219272,0
x1,202:24557279,41528857
)
)
(1,202:24557279,41599337:721242,230165,69070
x1,202:24751941,41599337
(1,202:24751941,41668407:151255,171306,0
x1,202:24870428,41668407
)
x1,202:25245753,41599337
)
x1,202:25567296,41528857
[1,202:25567296,41669817:807024,664330,0
(1,202:25567296,41316161:593173,310674,0
x1,202:25938794,41316161
(1,202:25976446,41176793:151255,171306,0
x1,202:26094933,41176793
)
)
(1,202:25567296,41669817:807024,230165,0
x1,202:26341552,41669817
)
]
k1,202:26734411,41528857:360091
x1,202:27114224,41528857
k1,202:27474316,41528857:360092
x1,202:27830630,41528857
(1,202:27830630,41316161:1222767,310674,57561
x1,202:28202128,41316161
(1,202:28239780,41176793:151255,171306,0
x1,202:28358267,41176793
)
x1,202:29020629,41316161
)
$1,202:29053397,41528857
k1,202:29356602,41528857:303205
x1,202:29739449,41528857
k1,202:30042654,41528857:303205
x1,202:30323598,41528857
k1,202:30626804,41528857:303206
x1,202:31320941,41528857
k1,202:31624146,41528857:303205
x1,202:32079824,41528857
k1,202:32383029,41528857:303205
x1,202:33426632,41528857
k1,202:33729837,41528857:303205
x1,202:34231033,41528857
k1,202:34534239,41528857:303206
x1,202:34815183,41528857
k1,202:35118388,41528857:303205
$1,202:35118388,41528857
x1,202:35411789,41528857
$1,202:35411789,41528857
x1,202:35601695,41528857
k1,203:35601695,41528857:0
)
(1,203:20184351,42216985:15417344,342613,95931
x1,203:23095693,42216985
k1,202:23232596,42216985:136903
x1,202:24549313,42216985
k1,202:24686216,42216985:136903
x1,202:26098766,42216985
k1,202:26235668,42216985:136902
x1,202:26706518,42216985
k1,202:26843421,42216985:136903
x1,202:27625561,42216985
k1,202:27762464,42216985:136903
x1,202:29615518,42216985
k1,202:29752421,42216985:136903
x1,202:30845851,42216985
k1,202:30982753,42216985:136902
x1,202:33509976,42216985
k1,202:33646879,42216985:136903
x1,202:34963596,42216985
k1,202:35100499,42216985:136903
x1,202:35601695,42216985
k1,202:35601695,42216985:0
)
(1,203:20184351,42905113:15417344,342613,95931
x1,203:20966491,42905113
k1,202:21189417,42905113:222926
x1,202:21629921,42905113
x1,202:22206980,42905113
x1,202:25118322,42905113
k1,202:25341247,42905113:222925
x1,202:26657964,42905113
k1,202:26880890,42905113:222926
x1,202:29007058,42905113
k1,202:29229983,42905113:222925
x1,202:30368932,42905113
k1,202:30591858,42905113:222926
x1,202:33062696,42905113
k1,202:33285621,42905113:222925
x1,202:35601695,42905113
k1,202:35601695,42905113:0
)
(1,203:20184351,43593241:15417344,370022,123340
x1,203:20685547,43593241
g1,202:20875453,43593241
x1,202:21968882,43593241
g1,202:22158788,43593241
$1,202:22158788,43593241
x1,202:22371699,43593241
(1,202:22371699,43663721:198650,239828,0
x1,202:22537581,43663721
)
x1,202:23071545,43593241
g1,202:23231975,43593241
x1,202:23672479,43593241
g1,202:23832909,43593241
x1,202:24011149,43593241
g1,202:24174435,43593241
x1,202:24614939,43593241
g1,202:24775369,43593241
x1,202:25108267,43593241
x1,202:25404384,43593241
$1,202:25404384,43593241
x1,202:25563944,43593241
k1,203:35601695,43593241:10037751
g1,203:35601695,43593241
)
(1,205:20184351,44281369:15417344,342613,95931
h1,204:20184351,44281369:786432,0,0
x1,204:21386816,44281369
x1,204:21591894,44281369
k1,204:22022452,44281369:430558
x1,204:22804592,44281369
x1,204:23100708,44281369
k1,204:23531266,44281369:430558
x1,204:25113754,44281369
x1,204:25660468,44281369
k1,204:26091025,44281369:430557
x1,204:27184454,44281369
k1,204:27615012,44281369:430558
$1,204:27615012,44281369
x1,204:27827923,44281369
(1,204:27827923,44351849:198650,239828,0
x1,204:27993805,44351849
)
$1,204:28026573,44281369
x1,204:28186133,44281369
k1,204:28737016,44281369:550883
x1,204:29519156,44281369
k1,204:29949714,44281369:430558
x1,204:30993317,44281369
k1,204:31423874,44281369:430557
x1,204:32175668,44281369
k1,204:32606226,44281369:430558
x1,204:34669941,44281369
k1,204:35100499,44281369:430558
x1,204:35601695,44281369
k1,204:35601695,44281369:0
)
(1,205:20184351,44969497:15417344,342613,95931
x1,205:20495641,44969497
x1,204:20761412,44969497
k1,204:21117390,44969497:355978
x1,204:23117378,44969497
k1,204:23473356,44969497:355978
x1,204:24612305,44969497
k1,204:24968283,44969497:355978
x1,204:25249227,44969497
k1,204:25605205,44969497:355978
x1,204:28020147,44969497
x1,204:28301090,44969497
k1,204:28657069,44969497:355979
x1,204:31705456,44969497
k1,204:32144469,44969497:439013
x1,204:33108684,44969497
k1,204:33464662,44969497:355978
x1,204:35601695,44969497
k1,204:35601695,44969497:0
)
(1,205:20184351,45657625:15417344,452524,139550
x1,205:22439732,45657625
k1,204:22719603,45657625:279871
x1,204:25608430,45657625
k1,204:25888301,45657625:279871
x1,204:26343979,45657625
k1,204:26623849,45657625:279870
$1,204:26623849,45657625
(1,204:26623849,45657625:477504,338502,0
(1,204:26623849,45657625:477504,338502,0
x1,204:27101353,45657625
)
)
(1,204:27101353,45444929:198650,239828,0
x1,204:27267235,45444929
)
$1,204:27300003,45657625
k1,204:27579874,45657625:279871
x1,204:27962721,45657625
k1,204:28242592,45657625:279871
x1,204:30280757,45657625
x1,204:31047723,45657625
k1,204:31327594,45657625:279871
x1,204:31638884,45657625
x1,204:31919827,45657625
k1,204:32199698,45657625:279871
$1,204:32199698,45657625
[1,204:32199698,45657625:671107,342613,139550
(1,204:32250957,45657625:0,342613,0
x1,204:32531901,45657625
)
(1,204:32199698,45657625:671107,212420,139550
x1,204:32492120,45657625
(1,204:32492120,45728105:378685,212418,69070
x1,204:32686782,45728105
(1,204:32686782,45797175:151255,171306,0
x1,204:32805269,45797175
)
)
)
]
$1,204:32870805,45657625
x1,204:33030365,45657625
k1,204:33355217,45657625:324852
x1,204:34319432,45657625
k1,204:34599303,45657625:279871
x1,204:35601695,45657625
k1,204:35601695,45657625:0
)
(1,205:20184351,46345753:15417344,342613,95931
x1,205:20567198,46345753
k1,204:20770055,46345753:202857
x1,204:21271251,46345753
k1,204:21474109,46345753:202858
x1,204:22415810,46345753
k1,204:22618667,46345753:202857
x1,204:22899611,46345753
k1,204:23102468,46345753:202857
x1,204:23826951,46345753
x1,204:24092722,46345753
x1,204:25523479,46345753
k1,204:25726336,46345753:202857
x1,204:26538822,46345753
x1,204:27661325,46345753
k1,204:27870658,46345753:209333
x1,204:31021733,46345753
k1,204:31224590,46345753:202857
x1,204:31535880,46345753
x1,204:31816823,46345753
k1,204:32019681,46345753:202858
x1,204:32300625,46345753
k1,204:32503482,46345753:202857
x1,204:33786817,46345753
x1,204:34082934,46345753
x1,204:35601695,46345753
k1,204:35601695,46345753:0
)
(1,205:20184351,47033881:15417344,370022,123340
x1,205:22599293,47033881
x1,204:22880236,47033881
k1,204:23073851,47033881:193615
x1,204:25962678,47033881
k1,204:26156292,47033881:193614
$1,204:26156292,47033881
x1,204:26445067,47033881
(1,204:26445067,47033881:336837,219272,0
(1,204:26445067,47033881:336837,219272,0
x1,204:26781904,47033881
)
)
(1,204:26781904,47104361:227430,212418,0
x1,204:26976566,47104361
)
k1,204:27176300,47033881:166966
x1,204:27616804,47033881
k1,204:27783769,47033881:166965
x1,204:28076191,47033881
(1,204:28076191,47104361:227430,212418,0
x1,204:28270853,47104361
)
k1,204:28470587,47033881:166966
x1,204:28630147,47033881
k1,204:28797112,47033881:166965
x1,204:29010023,47033881
(1,204:29010023,47104361:267803,222560,0
x1,204:29245058,47104361
)
k1,204:29444792,47033881:166966
x1,204:29885296,47033881
k1,204:30052261,47033881:166965
x1,204:30265172,47033881
k1,204:30432138,47033881:166966
x1,204:30872642,47033881
k1,204:31039607,47033881:166965
x1,204:31252518,47033881
(1,204:31252518,47104361:380163,235990,0
x1,204:31539955,47104361
)
x1,204:31921456,47033881
$1,204:31921456,47033881
x1,204:32081016,47033881
k1,204:32276485,47033881:195469
x1,204:33309223,47033881
k1,204:33502838,47033881:193615
x1,204:35601695,47033881
k1,204:35601695,47033881:0
)
(1,205:20184351,47722009:15417344,370022,139550
x1,205:20966491,47722009
k1,204:21099234,47722009:132743
x1,204:24211348,47722009
k1,204:24344091,47722009:132743
$1,204:24344091,47722009
x1,204:24632866,47722009
[1,204:24632866,47722009:684242,342613,139550
(1,204:24684125,47722009:0,342613,0
x1,204:24965069,47722009
)
(1,204:24632866,47722009:684242,212420,139550
x1,204:24925288,47722009
(1,204:24925288,47792489:391820,212418,69070
x1,204:25119950,47792489
(1,204:25119950,47861559:164390,164404,0
x1,204:25251572,47861559
)
)
)
]
k1,204:25477538,47722009:160430
x1,204:25637098,47722009
k1,204:25797528,47722009:160430
x1,204:25996938,47722009
k1,204:26157368,47722009:160430
x1,204:26590041,47722009
k1,204:26750471,47722009:160430
x1,204:27198807,47722009
k1,204:27295065,47722009:96258
x1,204:27743401,47722009
k1,204:27839659,47722009:96258
(1,204:27839659,47722009:694692,229551,0
x1,204:28007051,47722009
g1,204:28103309,47722009
x1,204:28270701,47722009
g1,204:28366959,47722009
x1,204:28534351,47722009
)
k1,204:28630609,47722009:96258
k1,204:28726867,47722009:96258
x1,204:28894259,47722009
k1,204:28990517,47722009:96258
x1,204:29323415,47722009
x1,204:29688055,47722009
$1,204:29688055,47722009
k1,204:29820798,47722009:132743
x1,204:30321994,47722009
k1,204:30454737,47722009:132743
x1,204:31054801,47722009
k1,204:31187544,47722009:132743
x1,204:32770032,47722009
x1,204:33992676,47722009
k1,204:34125419,47722009:132743
x1,204:35601695,47722009
k1,205:35601695,47722009:0
k1,205:35601695,47722009:0
)
]
g1,210:35601695,47722009
)
)
]
(1,210:3587359,48770585:32014336,0,0
h1,210:3587359,48770585:32014336,0,0
)
]
]
]
]
!77716
}2
!10
{3
[1,278:4736286,48770586:30856318,44034300,0
[1,278:4736286,4736286:0,0,0
(1,278:4736286,51435327:0,51435327,0
g1,278:0,51435327
[1,278:0,51435327:0,51435327,0
]
k1,278:4736286,51435327:4736286
)
]
[1,278:4736286,48770586:30856318,44034300,0
[1,278:4736286,4736286:0,0,0
(1,278:4736286,1695831:0,0,0
k1,278:4736286,1695831:1223799
)
]
[1,278:4736286,48770586:30856318,44034300,0
h1,278:4736286,4736286:0,0,0
[1,278:3578268,48770586:32014336,47008974,0
[1,278:3578268,2810188:32014336,1048576,0
(1,278:3578268,2875724:32014336,1114112,0
(1,278:3578268,2875724:32014336,1114112,0
[1,278:3578268,2875724:32014336,1114112,0
(1,278:3578268,2220362:32014336,458750,196610
k1,278:31248282,2220362:27670014
r1,278:31248282,2220362:0,655360,196610
x1,278:33445754,2220362
r1,278:33445754,2220362:0,655360,196610
g1,278:33970042,2220362
g1,278:33970042,2220362
(1,278:33970042,2220362:19661,425984,98304
(1,278:33970042,2318666:19661,524288,0
(1,278:33970042,2318666:19661,524288,0
r1,278:33989703,2318666:19661,524288,0
)
)
)
r1,278:33989703,2220362:0,655360,196610
g1,278:34513991,2220362
g1,278:34513991,2220362
x1,278:34806172,2220362
r1,278:34806172,2220362:0,655360,196610
g1,278:35592604,2220362
g1,278:35592604,2220362
)
(1,278:3578268,2875724:15417344,131072,0
h1,278:3578268,2875724:0,0,0
(1,278:3578268,2875724:32014336,131072,0
r1,278:35592604,2875724:32014336,131072,0
)
g1,278:35592604,2875724
g1,278:35592604,2875724
)
]
)
)
]
[1,278:3578268,47722010:32014336,44007425,0
[1,193:3578268,22357503:32014336,18642918,1
[1,193:3578268,22357503:32014336,18642918,0
(1,191:3578268,19296970:32014336,15582385,0
k1,191:5842638,19296970:2264370
h1,188:5842638,19296970:0,0,0
(1,188:5842638,19296970:27485597,15582385,0
(1,188:5842638,19296970:27485597,15582385,0
(1,188:5842638,19296970:27485664,15582423,0
(1,188:5842638,19296970:27485664,15582423,0
(1,188:5842638,19296970:0,15582423,0
(1,188:5842638,19296970:0,33154007,0
(1,188:5842638,19296970:58479985,33154007,0
)
k1,188:5842638,19296970:-58479985
)
)
g1,188:33328302,19296970
)
)
)
)
g1,191:33328235,19296970
k1,191:35592604,19296970:2264369
)
(1,191:3578268,19886794:32014336,0,0
h1,191:3578268,19886794:0,0,0
r1,191:3578268,19886794:0,0,0
g1,191:3643804,19886794
g1,191:3643804,19886794
k1,191:35592604,19886794:31948800
g1,191:35592604,19886794
)
(1,191:3578268,20280010:32014336,274090,76745
x1,191:4503044,20280010
k1,191:4733890,20280010:230846
x1,191:5162930,20280010
k1,191:5386918,20280010:223988
x1,191:6010009,20280010
x1,191:7354862,20280010
k1,191:7559005,20280010:204143
x1,191:7951862,20280010
k1,191:8156005,20280010:204143
x1,191:10097635,20280010
k1,191:10301778,20280010:204143
x1,191:12104538,20280010
k1,191:12308641,20280010:204103
x1,191:13160137,20280010
x1,191:14227980,20280010
k1,191:14432122,20280010:204142
x1,191:15751393,20280010
k1,191:15955536,20280010:204143
x1,191:17099392,20280010
k1,191:17303535,20280010:204143
x1,191:18078287,20280010
k1,191:18282430,20280010:204143
x1,191:18815986,20280010
x1,191:19961303,20280010
x1,191:21826920,20280010
k1,191:22031062,20280010:204142
x1,191:23276146,20280010
x1,191:23645980,20280010
k1,191:23850123,20280010:204143
x1,191:24281352,20280010
k1,191:24485495,20280010:204143
x1,191:25537988,20280010
k1,191:25742131,20280010:204143
x1,191:27287979,20280010
k1,191:27492122,20280010:204143
x1,191:29462623,20280010
k1,191:29666765,20280010:204142
x1,191:30644340,20280010
k1,191:30848483,20280010:204143
x1,191:31952139,20280010
x1,191:33097458,20280010
k1,191:33301601,20280010:204143
x1,191:34930409,20280010
x1,191:35592604,20280010
k1,191:35592604,20280010:0
)
(1,191:3578268,20869834:32014336,274090,76745
x1,191:4656341,20869834
k1,191:4820100,20869834:163759
x1,191:5353656,20869834
x1,191:5936547,20869834
x1,191:7202826,20869834
x1,191:7303323,20869834
k1,191:7467081,20869834:163758
x1,191:7810603,20869834
x1,191:8013428,20869834
k1,191:8176840,20869834:163412
x1,191:9470530,20869834
k1,191:9633942,20869834:163412
x1,191:11179790,20869834
k1,191:11343202,20869834:163412
x1,191:11748850,20869834
x1,191:12927425,20869834
x1,191:14321610,20869834
k1,191:14485022,20869834:163412
x1,191:14918810,20869834
k1,191:15082222,20869834:163412
x1,191:15487870,20869834
x1,191:16884616,20869834
k1,191:17048028,20869834:163412
x1,191:17746035,20869834
x1,191:18983448,20869834
k1,191:19146859,20869834:163411
x1,191:19629251,20869834
x1,191:19870447,20869834
x1,191:21012477,20869834
k1,191:21175889,20869834:163412
x1,191:21442667,20869834
x1,191:21683863,20869834
k1,191:21847275,20869834:163412
x1,191:23130001,20869834
k1,191:23293760,20869834:163759
x1,191:24232963,20869834
k1,191:24396375,20869834:163412
x1,191:24663153,20869834
x1,191:25373950,20869834
k1,191:25537362,20869834:163412
x1,191:26474737,20869834
k1,191:26638148,20869834:163411
x1,191:27412900,20869834
k1,191:27576312,20869834:163412
x1,191:27981960,20869834
x1,191:29378706,20869834
k1,191:29542118,20869834:163412
x1,191:29998929,20869834
x1,191:30227335,20869834
x1,191:31480825,20869834
x1,191:31850659,20869834
k1,191:32014071,20869834:163412
x1,191:32649952,20869834
x1,191:33766400,20869834
k1,191:33929812,20869834:163412
x1,191:35592604,20869834
k1,191:35592604,20869834:0
)
(1,191:3578268,21459658:32014336,274090,76745
x1,191:5331328,21459658
k1,191:5539394,21459658:208066
x1,191:6858665,21459658
k1,191:7066732,21459658:208067
x1,191:7739159,21459658
x1,191:8069890,21459658
x1,191:9073777,21459658
k1,191:9303650,21459658:229873
x1,191:9893485,21459658
k1,191:10101551,21459658:208066
x1,191:10507199,21459658
x1,191:12409359,21459658
k1,191:12617426,21459658:208067
x1,191:13289853,21459658
k1,191:13497919,21459658:208066
x1,191:14433834,21459658
k1,191:14641856,21459658:208022
x1,191:17697006,21459658
k1,191:17926880,21459658:229874
x1,191:18599307,21459658
k1,191:18807373,21459658:208066
x1,191:20648139,21459658
k1,191:20856205,21459658:208066
x1,191:21389761,21459658
x1,191:22535078,21459658
x1,191:24400695,21459658
k1,191:24608762,21459658:208067
x1,191:25374012,21459658
k1,191:25582078,21459658:208066
x1,191:27319787,21459658
k1,191:27527853,21459658:208066
x1,191:28849683,21459658
k1,191:29057750,21459658:208067
x1,191:29755757,21459658
k1,191:29963823,21459658:208066
x1,191:30599704,21459658
x1,191:31233758,21459658
k1,191:31441824,21459658:208066
x1,191:31873053,21459658
k1,191:32081119,21459658:208066
x1,191:32892416,21459658
k1,191:33100483,21459658:208067
x1,191:33772910,21459658
k1,191:33980976,21459658:208066
x1,191:35592604,21459658
k1,191:35592604,21459658:0
)
(1,191:3578268,22049482:32014336,412875,176949
x1,191:3845046,22049482
x1,191:4771459,22049482
x1,191:5467637,22049482
g1,191:5632089,22049482
x1,191:7461892,22049482
x1,191:7690298,22049482
g1,191:7854750,22049482
x1,191:8793953,22049482
g1,191:8958405,22049482
x1,191:10734487,22049482
g1,191:10898939,22049482
x1,191:11951431,22049482
x1,191:12941798,22049482
g1,191:13106250,22049482
x1,191:15236817,22049482
g1,191:15401269,22049482
x1,191:16176021,22049482
g1,191:16340473,22049482
x1,191:18343130,22049482
g1,191:18507582,22049482
x1,191:18913230,22049482
x1,191:21473198,22049482
x1,191:21714394,22049482
x1,191:21814891,22049482
g1,191:21979343,22049482
r1,191:21979343,22049482:0,589824,176949
k1,191:35592604,22049482:13613261
g1,191:35592604,22049482
)
]
]
(1,278:3578268,47722010:32014336,24053786,0
(1,278:3578268,47722010:15417344,24053786,0
[1,233:3578268,47722010:15417344,24053786,0
(1,206:3578268,24323584:15417344,456817,127909
(1,206:3578268,24323584:0,0,0
g1,206:3578268,24323584
)
x1,206:4263495,24323584
x1,206:6149241,24323584
g1,206:6368513,24323584
x1,206:7320523,24323584
x1,206:8442466,24323584
g1,206:8442466,24323584
k1,206:18995612,24323584:10553146
)
(1,208:3578268,25142784:15417344,370022,123340
x1,208:4542483,25142784
k1,207:4756249,25142784:213766
x1,207:5227099,25142784
x1,207:6847764,25142784
k1,207:7061531,25142784:213767
x1,207:7874017,25142784
x1,207:8836960,25142784
k1,207:9050726,25142784:213766
$1,207:9050726,25142784
x1,207:9339501,25142784
(1,207:9339501,25142784:336837,219272,0
(1,207:9339501,25142784:336837,219272,0
x1,207:9676338,25142784
)
)
(1,207:9676338,25213264:227430,212418,0
x1,207:9871000,25213264
)
k1,207:10106246,25142784:202478
x1,207:10546750,25142784
k1,207:10749229,25142784:202479
x1,207:11041651,25142784
(1,207:11041651,25213264:227430,212418,0
x1,207:11236313,25213264
)
k1,207:11471559,25142784:202478
x1,207:11631119,25142784
k1,207:11833597,25142784:202478
x1,207:12046508,25142784
(1,207:12046508,25213264:267803,222560,0
x1,207:12281543,25213264
)
k1,207:12516789,25142784:202478
x1,207:12957293,25142784
k1,207:13159771,25142784:202478
x1,207:13372682,25142784
k1,207:13575160,25142784:202478
x1,207:14015664,25142784
k1,207:14218142,25142784:202478
x1,207:14431053,25142784
(1,207:14431053,25213264:380163,235990,0
x1,207:14718490,25213264
)
x1,207:15099991,25142784
$1,207:15099991,25142784
k1,207:15313758,25142784:213767
x1,207:15696605,25142784
k1,207:15910371,25142784:213766
x1,207:16646992,25142784
x1,207:17193706,25142784
k1,207:17407473,25142784:213767
x1,207:17718763,25142784
x1,207:17999706,25142784
k1,207:18213472,25142784:213766
x1,207:18995612,25142784
k1,207:18995612,25142784:0
)
(1,208:3578268,25830912:15417344,342613,95931
x1,208:4302751,25830912
x1,207:4568522,25830912
x1,207:5999279,25830912
g1,207:6189185,25830912
x1,207:6660035,25830912
x1,207:8027067,25830912
x1,207:8832209,25830912
g1,207:9022115,25830912
x1,207:11292669,25830912
k1,208:18995612,25830912:7702943
g1,208:18995612,25830912
)
(1,210:5556520,27246775:13439092,370022,123341
(1,210:5556520,27246775:11460840,370022,123341
(1,208:5556520,27246775:0,0,0
$1,208:5556520,27246775
(1,208:5556520,26558647:0,0,0
)
$1,208:5556520,27246775
)
x1,208:5867810,27246775
(1,210:5867810,27246775:336837,219272,0
(1,209:5867810,27246775:336837,219272,0
x1,209:6204647,27246775
)
)
(1,210:6204647,27317255:227430,212418,0
x1,210:6399309,27317255
)
g1,210:6592507,27246775
x1,210:7025180,27246775
g1,210:7185610,27246775
(1,210:7185610,27246775:196659,342613,0
(1,209:7185610,27246775:196659,342613,0
x1,209:7382269,27246775
)
)
g1,210:7478527,27246775
(1,210:7478527,27246775:1481332,370021,123341
(1,210:7478527,27246776:220252,370022,123340
x1,210:7698779,27246776
)
(1,210:7698779,27246775:336837,219272,0
(1,209:7698779,27246775:336837,219272,0
x1,209:8035616,27246775
)
)
(1,210:8035616,27317255:227430,212418,0
x1,210:8230278,27317255
)
x1,210:8430438,27246775
g1,210:8526696,27246775
x1,210:8739607,27246775
(1,210:8739607,27246776:220252,370022,123340
x1,210:8959859,27246776
)
)
g1,210:9056117,27246775
x1,210:9580318,27246775
g1,210:9708662,27246775
x1,210:10141335,27246775
g1,210:10269679,27246775
(1,210:10269679,27246775:319315,219272,95931
(1,209:10269679,27246775:319315,219272,95931
x1,209:10588994,27246775
)
)
g1,210:10685252,27246775
(1,210:10685252,27246775:1481332,370021,123341
(1,210:10685252,27246776:220252,370022,123340
x1,210:10905504,27246776
)
(1,210:10905504,27246775:336837,219272,0
(1,209:10905504,27246775:336837,219272,0
x1,209:11242341,27246775
)
)
(1,210:11242341,27317255:227430,212418,0
x1,210:11437003,27317255
)
x1,210:11637163,27246775
g1,210:11733421,27246775
x1,210:11946332,27246775
(1,210:11946332,27246776:220252,370022,123340
x1,210:12166584,27246776
)
)
g1,210:12262842,27246775
x1,210:12574132,27246775
(1,210:12574132,27246775:652726,338502,0
(1,209:12574132,27246775:652726,338502,0
x1,209:13226858,27246775
)
)
(1,210:13226858,27317255:227430,212418,0
x1,210:13421520,27317255
)
x1,210:13621680,27246775
g1,209:14183568,27246775
g1,210:14279826,27246775
x1,210:14492737,27246775
g1,210:14653167,27246775
x1,210:15032980,27246775
g1,210:15193410,27246775
x1,210:15565881,27246775
(1,210:15565881,27317255:267803,222560,0
x1,210:15800916,27317255
)
x1,210:16001076,27246775
g1,210:16097334,27246775
x1,210:16310245,27246775
(1,210:16310245,27317255:380163,235990,0
x1,210:16597682,27317255
)
x1,210:17017360,27246775
)
(1,210:18274164,27246775:721448,370022,123340
(1,210:18274164,27246775:721448,370022,123340
x1,210:18775360,27246775
x1,210:18995612,27246775
)
)
)
(1,212:3578268,28662637:15417344,370021,123341
x1,212:4875309,28662637
k1,211:5306857,28662637:431548
$1,211:5306857,28662637
(1,211:5306857,28662637:196659,342613,0
(1,211:5306857,28662637:196659,342613,0
x1,211:5503516,28662637
)
)
k1,211:5599774,28662637:96258
(1,211:5599774,28662637:1481332,370021,123341
(1,211:5599774,28662638:220252,370022,123340
x1,211:5820026,28662638
)
(1,211:5820026,28662637:336837,219272,0
(1,211:5820026,28662637:336837,219272,0
x1,211:6156863,28662637
)
)
(1,211:6156863,28733117:227430,212418,0
x1,211:6351525,28733117
)
x1,211:6551685,28662637
g1,211:6647943,28662637
x1,211:6860854,28662637
(1,211:6860854,28662638:220252,370022,123340
x1,211:7081106,28662638
)
)
$1,211:7081106,28662637
k1,211:7432107,28662637:351001
x1,211:7814954,28662637
k1,211:8165955,28662637:351001
x1,211:8948095,28662637
k1,211:9299096,28662637:351001
x1,211:10385184,28662637
k1,211:10736185,28662637:351001
x1,211:11890306,28662637
k1,211:12241308,28662637:351002
x1,211:13274046,28662637
k1,211:13625047,28662637:351001
x1,211:15351922,28662637
x1,211:15840980,28662637
k1,211:16191981,28662637:351001
x1,211:16974121,28662637
k1,211:17325122,28662637:351001
x1,211:17575720,28662637
x1,211:18995612,28662637
k1,211:18995612,28662637:0
)
(1,212:3578268,29350765:15417344,370021,123341
x1,212:4079464,29350765
k1,211:4523368,29350765:443904
x1,211:5837050,29350765
k1,211:6280953,29350765:443903
x1,211:6736631,29350765
k1,211:7180535,29350765:443904
x1,211:7962675,29350765
k1,211:8406579,29350765:443904
x1,211:9219065,29350765
x1,211:10341568,29350765
k1,211:10912469,29350765:570901
$1,211:10912469,29350765
(1,211:10912469,29350765:319315,219272,95931
(1,211:10912469,29350765:319315,219272,95931
x1,211:11231784,29350765
)
)
k1,211:11328042,29350765:96258
(1,211:11328042,29350765:1481332,370021,123341
(1,211:11328042,29350766:220252,370022,123340
x1,211:11548294,29350766
)
(1,211:11548294,29350765:336837,219272,0
(1,211:11548294,29350765:336837,219272,0
x1,211:11885131,29350765
)
)
(1,211:11885131,29421245:227430,212418,0
x1,211:12079793,29421245
)
x1,211:12279953,29350765
g1,211:12376211,29350765
x1,211:12589122,29350765
(1,211:12589122,29350766:220252,370022,123340
x1,211:12809374,29350766
)
)
$1,211:12809374,29350765
k1,211:13253278,29350765:443904
x1,211:13636125,29350765
k1,211:14080029,29350765:443904
x1,211:14862169,29350765
k1,211:15306072,29350765:443903
x1,211:15776922,29350765
x1,211:17397587,29350765
k1,211:17841491,29350765:443904
x1,211:18995612,29350765
k1,211:18995612,29350765:0
)
(1,212:3578268,30038893:15417344,342613,95931
x1,212:4611006,30038893
k1,211:5021785,30038893:410779
x1,211:7090296,30038893
k1,211:7501075,30038893:410779
x1,211:8283215,30038893
k1,211:8693994,30038893:410779
x1,211:10561733,30038893
k1,211:10972512,30038893:410779
x1,211:14020900,30038893
k1,211:14542115,30038893:521215
x1,211:15445639,30038893
k1,211:15856418,30038893:410779
$1,211:15856418,30038893
(1,211:15856418,30038893:652726,338502,0
(1,211:15856418,30038893:652726,338502,0
x1,211:16509144,30038893
)
)
(1,211:16509144,30109373:227430,212418,0
x1,211:16703806,30109373
)
$1,211:16736574,30038893
k1,211:17147353,30038893:410779
x1,211:18995612,30038893
k1,211:18995612,30038893:0
)
(1,212:3578268,30727021:15417344,342613,0
x1,212:4360408,30727021
k1,211:4697193,30727021:336785
x1,211:6856742,30727021
k1,211:7193526,30727021:336784
x1,211:8088729,30727021
x1,211:9538966,30727021
k1,211:9875751,30727021:336785
x1,211:11751320,30727021
k1,211:12161544,30727021:410224
x1,211:13258008,30727021
k1,211:13594792,30727021:336784
x1,211:14319275,30727021
x1,211:14585046,30727021
x1,211:16015803,30727021
k1,211:16352588,30727021:336785
x1,211:16823438,30727021
x1,211:18190470,30727021
x1,211:18995612,30727021
k1,211:18995612,30727021:0
)
(1,212:3578268,31415149:15417344,342613,95931
x1,212:5689262,31415149
k1,211:5970851,31415149:281589
x1,211:8138230,31415149
k1,211:8419820,31415149:281590
x1,211:9452558,31415149
k1,211:9734147,31415149:281589
x1,211:11298426,31415149
k1,211:11580016,31415149:281590
x1,211:11860960,31415149
k1,211:12142549,31415149:281589
x1,211:13428919,31415149
k1,211:13710509,31415149:281590
x1,211:14803938,31415149
k1,211:15085527,31415149:281589
x1,211:15556377,31415149
x1,211:16528422,31415149
x1,211:16938580,31415149
k1,211:17220169,31415149:281589
$1,211:17220169,31415149
x1,211:17726481,31415149
$1,211:17726481,31415149
x1,211:17886041,31415149
k1,211:18213472,31415149:327431
x1,211:18995612,31415149
k1,211:18995612,31415149:0
)
(1,212:3578268,32103277:15417344,342613,95931
x1,212:4390754,32103277
x1,211:5353697,32103277
k1,211:5532928,32103277:179231
$1,211:5532928,32103277
(1,211:5532928,32103277:336837,219272,0
(1,211:5532928,32103277:336837,219272,0
x1,211:5869765,32103277
)
)
(1,211:5869765,32173757:227430,212418,0
x1,211:6064427,32173757
)
$1,211:6097195,32103277
k1,211:6276426,32103277:179231
x1,211:6527024,32103277
x1,211:8170203,32103277
k1,211:8349435,32103277:179232
x1,211:9222613,32103277
k1,211:9401844,32103277:179231
x1,211:9903040,32103277
k1,211:10082271,32103277:179231
x1,211:10393561,32103277
x1,211:11221220,32103277
k1,211:11400451,32103277:179231
x1,211:14600567,32103277
k1,211:14779799,32103277:179232
x1,211:15865887,32103277
k1,211:16045118,32103277:179231
x1,211:16948642,32103277
k1,211:17127873,32103277:179231
x1,211:18995612,32103277
k1,211:18995612,32103277:0
)
(1,212:3578268,32791405:15417344,342613,0
x1,212:4049118,32791405
x1,212:5829343,32791405
k1,212:18995612,32791405:13166269
g1,212:18995612,32791405
)
(1,213:3578268,34305572:15417344,493362,164454
(1,213:3578268,34305572:0,0,0
g1,213:3578268,34305572
)
x1,213:5919005,34305572
g1,213:6138277,34305572
x1,213:8479014,34305572
g1,213:8698286,34305572
x1,213:9027195,34305572
g1,213:9246467,34305572
x1,213:9922558,34305572
x1,213:12621436,34305572
g1,213:12840708,34305572
x1,213:13871288,34305572
g1,213:13871288,34305572
k1,213:18995612,34305572:5124324
)
(1,215:3578268,35124772:15417344,370022,123340
x1,215:4542483,35124772
k1,214:4701879,35124772:159396
x1,214:5704271,35124772
k1,214:5863667,35124772:159396
x1,214:6246514,35124772
k1,214:6405910,35124772:159396
x1,214:6907106,35124772
k1,214:7066502,35124772:159396
x1,214:8008203,35124772
k1,214:8167600,35124772:159397
x1,214:8448544,35124772
k1,214:8607940,35124772:159396
x1,214:9332423,35124772
x1,214:9598194,35124772
x1,214:11028951,35124772
k1,214:11188347,35124772:159396
x1,214:12000833,35124772
x1,214:12963776,35124772
k1,214:13123172,35124772:159396
$1,214:13123172,35124772
x1,214:13411947,35124772
(1,214:13411947,35124772:336837,219272,0
(1,214:13411947,35124772:336837,219272,0
x1,214:13748784,35124772
)
)
(1,214:13748784,35195252:227430,212418,0
x1,214:13943446,35195252
)
k1,214:14136644,35124772:160430
x1,214:14577148,35124772
k1,214:14737578,35124772:160430
x1,214:15030000,35124772
(1,214:15030000,35195252:227430,212418,0
x1,214:15224662,35195252
)
k1,214:15417860,35124772:160430
x1,214:15577420,35124772
k1,214:15737850,35124772:160430
x1,214:15950761,35124772
(1,214:15950761,35195252:267803,222560,0
x1,214:16185796,35195252
)
k1,214:16378994,35124772:160430
x1,214:16819498,35124772
k1,214:16979928,35124772:160430
x1,214:17192839,35124772
k1,214:17353269,35124772:160430
x1,214:17793773,35124772
k1,214:17954203,35124772:160430
x1,214:18167114,35124772
(1,214:18167114,35195252:380163,235990,0
x1,214:18454551,35195252
)
x1,214:18836052,35124772
$1,214:18836052,35124772
x1,214:18995612,35124772
k1,214:18995612,35124772:0
)
(1,215:3578268,35812900:15417344,370022,139550
x1,215:4611006,35812900
k1,214:4875622,35812900:264616
x1,214:6040609,35812900
k1,214:6305225,35812900:264616
x1,214:6806421,35812900
k1,214:7071037,35812900:264616
x1,214:7853177,35812900
k1,214:8117794,35812900:264617
x1,214:11229908,35812900
k1,214:11494524,35812900:264616
$1,214:11494524,35812900
x1,214:11783299,35812900
[1,214:11783299,35812900:684242,342613,139550
(1,214:11834558,35812900:0,342613,0
x1,214:12115502,35812900
)
(1,214:11783299,35812900:684242,212420,139550
x1,214:12075721,35812900
(1,214:12075721,35883380:391820,212418,69070
x1,214:12270383,35883380
(1,214:12270383,35952450:164390,164404,0
x1,214:12402005,35952450
)
)
)
]
k1,214:12759629,35812900:292088
x1,214:12919189,35812900
k1,214:13211277,35812900:292088
x1,214:13410687,35812900
k1,214:13702775,35812900:292088
x1,214:14135448,35812900
k1,214:14427536,35812900:292088
x1,214:14875872,35812900
k1,214:14972130,35812900:96258
x1,214:15420466,35812900
k1,214:15516724,35812900:96258
(1,214:15516724,35812900:694692,229551,0
x1,214:15684116,35812900
g1,214:15780374,35812900
x1,214:15947766,35812900
g1,214:16044024,35812900
x1,214:16211416,35812900
)
k1,214:16307674,35812900:96258
k1,214:16403932,35812900:96258
x1,214:16571324,35812900
k1,214:16667582,35812900:96258
x1,214:17000480,35812900
x1,214:17365120,35812900
$1,214:17365120,35812900
k1,214:17629736,35812900:264616
x1,214:18130932,35812900
k1,214:18395548,35812900:264616
x1,214:18995612,35812900
k1,214:18995612,35812900:0
)
(1,215:3578268,36501028:15417344,342613,95931
x1,215:5160756,36501028
x1,214:6383400,36501028
k1,214:6575116,36501028:191716
x1,214:7891832,36501028
k1,214:8083548,36501028:191716
x1,214:8587779,36501028
k1,214:8779495,36501028:191716
x1,214:9944482,36501028
k1,214:10136198,36501028:191716
x1,214:10640429,36501028
k1,214:10832145,36501028:191716
x1,214:11143435,36501028
x1,214:12926694,36501028
k1,214:13119314,36501028:192620
x1,214:15640467,36501028
k1,214:15833088,36501028:192621
x1,214:16235415,36501028
x1,214:16470839,36501028
k1,214:16662555,36501028:191716
x1,214:18021756,36501028
k1,214:18213472,36501028:191716
x1,214:18995612,36501028
k1,214:18995612,36501028:0
)
(1,215:3578268,37189156:15417344,342613,95931
x1,215:4146030,37189156
x1,214:6463865,37189156
k1,214:6689271,37189156:225406
x1,214:7576349,37189156
k1,214:7801754,37189156:225405
x1,214:8113044,37189156
x1,214:8599067,37189156
x1,214:8986220,37189156
x1,214:9783532,37189156
k1,214:10008938,37189156:225406
x1,214:12264319,37189156
k1,214:12489725,37189156:225406
x1,214:13393249,37189156
k1,214:13618654,37189156:225405
x1,214:15904382,37189156
k1,214:16129788,37189156:225406
x1,214:16441078,37189156
x1,214:18995612,37189156
k1,214:18995612,37189156:0
)
(1,215:3578268,37877284:15417344,342613,95931
x1,215:4079464,37877284
g1,214:4269370,37877284
x1,214:5851858,37877284
x1,214:6398572,37877284
g1,214:6588478,37877284
x1,214:7681907,37877284
g1,214:7871813,37877284
x1,214:8183103,37877284
x1,214:8950070,37877284
x1,214:9537995,37877284
k1,215:18995612,37877284:9457617
g1,215:18995612,37877284
)
(1,217:9117792,39680850:9877820,914365,645414
(1,217:9117792,39680850:4338296,914365,645414
(1,215:9117792,39680850:0,0,0
$1,215:9117792,39680850
(1,215:9117792,38992722:0,0,0
)
$1,215:9117792,39680850
)
g1,217:9214050,39680850
[1,217:9214050,39680850:774256,914365,645414
(1,217:9214050,39064145:774256,235990,0
k1,217:9427481,39064145:213431
x1,217:9714918,39064145
k1,217:9988306,39064145:213430
)
(1,217:9214050,39680850:774256,518033,271353
k1,217:9222585,39680850:8535
(1,217:9222585,39212153:757186,49336,740050
x1,217:9979771,39212153
)
k1,217:9988306,39680850:8535
)
(1,217:9214050,40264594:774256,230165,0
x1,217:9988306,40264594
)
]
g1,217:10084564,39680850
x1,217:10652326,39680850
(1,217:10652326,39751330:267803,222560,0
x1,217:10887361,39751330
)
g1,217:11016387,39680850
(1,217:11016387,39680850:1908248,370021,139550
(1,217:11016387,39680851:220252,370022,123340
x1,217:11236639,39680851
)
[1,217:11236639,39680850:684242,342613,139550
(1,217:11287898,39680850:0,342613,0
x1,217:11568842,39680850
)
(1,217:11236639,39680850:684242,212420,139550
x1,217:11529061,39680850
(1,217:11529061,39751330:391820,212418,69070
x1,217:11723723,39751330
(1,217:11723723,39820400:164390,164404,0
x1,217:11855345,39820400
)
)
)
]
x1,217:12088273,39680850
g1,217:12184531,39680850
x1,217:12476953,39680850
(1,217:12476953,39751330:227430,212418,0
x1,217:12671615,39751330
)
(1,217:12704383,39680851:220252,370022,123340
x1,217:12924635,39680851
)
)
(1,217:12924635,39432914:267803,222560,0
x1,217:13159670,39432914
)
g1,217:13288696,39680850
x1,217:13456088,39680850
)
(1,217:18274164,39680850:721448,370022,123340
(1,217:18274164,39680850:721448,370022,123340
x1,217:18775360,39680850
x1,217:18995612,39680850
)
)
)
(1,219:3578268,41554791:15417344,435256,123340
x1,219:5013333,41554791
k1,218:5317962,41554791:304629
$1,218:5317962,41554791
x1,218:5885724,41554791
(1,218:5885724,41625271:267803,222560,0
x1,218:6120759,41625271
)
x1,218:6883869,41554791
k1,218:6980127,41554791:96258
x1,218:7262703,41554791
x1,218:7515830,41554791
(1,218:7515830,41342095:267803,222560,0
x1,218:7750865,41342095
)
$1,218:7783633,41554791
k1,218:8088262,41554791:304629
x1,218:8471109,41554791
k1,218:8775738,41554791:304629
x1,218:9557878,41554791
k1,218:9862506,41554791:304628
x1,218:10333356,41554791
x1,218:10901118,41554791
x1,218:13218953,41554791
k1,218:13523582,41554791:304629
x1,218:15531401,41554791
k1,218:15836030,41554791:304629
x1,218:16147320,41554791
x1,218:16633343,41554791
x1,218:17020496,41554791
x1,218:17817808,41554791
k1,218:18122437,41554791:304629
x1,218:18342689,41554791
x1,218:18729842,41554791
x1,218:18995612,41554791
k1,218:18995612,41554791:0
)
(1,219:3578268,42242919:15417344,342613,95931
x1,219:6690382,42242919
g1,218:6880288,42242919
$1,218:6880288,42242919
x1,218:7222986,42242919
$1,218:7222986,42242919
g1,218:7412892,42242919
x1,218:8316416,42242919
g1,218:8506322,42242919
$1,218:8506322,42242919
x1,218:8788898,42242919
$1,218:8821773,42242919
x1,218:8981333,42242919
k1,219:18995612,42242919:10014279
g1,219:18995612,42242919
)
(1,221:3578268,42931047:15417344,342613,95931
h1,220:3578268,42931047:786432,0,0
x1,220:5054824,42931047
k1,220:5286185,42931047:231361
x1,220:5878419,42931047
x1,220:6425132,42931047
k1,220:6677219,42931047:252087
x1,220:7079546,42931047
x1,220:7314970,42931047
k1,220:7546331,42931047:231361
x1,220:8389163,42931047
k1,220:8620524,42931047:231361
x1,220:9759473,42931047
x1,220:10966943,42931047
k1,220:11198303,42931047:231360
x1,220:11980443,42931047
k1,220:12211804,42931047:231361
x1,220:14208757,42931047
k1,220:14440118,42931047:231361
x1,220:14751408,42931047
x1,220:15032351,42931047
k1,220:15263711,42931047:231360
x1,220:17982111,42931047
k1,220:18213472,42931047:231361
x1,220:18995612,42931047
k1,220:18995612,42931047:0
)
(1,221:3578268,43619175:15417344,342613,95931
x1,221:4634010,43619175
x1,220:5772957,43619175
g1,220:5962863,43619175
x1,220:8783168,43619175
g1,220:8973074,43619175
x1,220:10848643,43619175
g1,220:11038549,43619175
x1,220:11881381,43619175
x1,220:12747215,43619175
g1,220:12937121,43619175
x1,220:15093634,43619175
k1,221:18995612,43619175:3901978
g1,221:18995612,43619175
)
(1,222:3578268,44307303:15417344,0,0
h1,222:3578268,44307303:786432,0,0
k1,222:18995612,44307303:14630912
g1,222:18995612,44307303
)
(1,228:6653413,46339734:12342199,1956637,1709956
(1,228:6653413,46339734:9267055,1956637,1709956
(1,222:6653413,46339734:0,0,0
$1,222:6653413,46339734
(1,222:6653413,45651606:0,0,0
)
$1,222:6653413,46339734
)
h1,224:6653413,46339734:0,0,0
[1,227:6653413,46339734:9267055,1956637,1709956
(1,224:6653413,45297462:9267055,914365,655077
g1,224:6653413,45297462
(1,224:6653413,45297462:1324547,914365,655077
k1,224:7977960,45297462:1324547
(1,224:7977960,45297462:0,481687,206440
[1,224:7977960,45297462:0,481687,206440
(1,61:7977960,45297462:0,481687,206440
r1,233:7977960,45297462:0,688127,206440
)
]
)
$1,224:7977960,45297462
h1,224:7977960,45297462:0,0,0
$1,224:7977960,45297462
)
g1,224:7977960,45297462
(1,224:7977960,45297462:7942508,914365,655077
$1,224:7977960,45297462
(1,224:7977960,45297462:5648735,914365,655077
h1,224:7977960,45297462:0,0,0
g1,224:8074218,45297462
[1,224:8074218,45297462:1093131,331846,489248
(1,224:8074218,45297462:1093131,331846,0
k1,224:8153849,45297462:79631
x1,224:9087718,45297462
k1,224:9167349,45297462:79631
)
(1,224:8074218,45638702:1093131,259014,86338
x1,224:8328438,45638702
(1,224:8328438,45638702:164518,239828,0
(1,224:8328438,45638702:164518,239828,0
x1,224:8492956,45638702
)
)
x1,224:8651243,45638702
(1,224:8651243,45638702:261886,153490,67152
(1,224:8651243,45638702:261886,153490,67152
x1,224:8913129,45638702
)
)
x1,224:9167349,45638702
)
]
g1,224:9263607,45297462
[1,224:9263607,45297462:757186,914365,655077
(1,224:9263607,44680757:757186,235990,0
k1,224:9468503,44680757:204896
x1,224:9755940,44680757
k1,224:10020793,44680757:204895
)
(1,224:9263607,45297462:757186,518033,271353
(1,224:9263607,44828765:757186,49336,740050
x1,224:10020793,44828765
)
)
(1,224:9263607,45890869:757186,239828,0
k1,224:9264266,45890869:659
x1,224:10020134,45890869
k1,224:10020793,45890869:659
)
]
g1,224:10117051,45297462
x1,224:10684813,45297462
(1,224:10684813,45367942:267803,222560,0
x1,224:10919848,45367942
)
g1,224:11048874,45297462
(1,224:11048874,45297462:2046368,370021,139550
(1,224:11048874,45297463:220252,370022,123340
x1,224:11269126,45297463
)
[1,224:11269126,45297462:671107,342613,139550
(1,224:11320385,45297462:0,342613,0
x1,224:11601329,45297462
)
(1,224:11269126,45297462:671107,212420,139550
x1,224:11561548,45297462
(1,224:11561548,45367942:378685,212418,69070
x1,224:11756210,45367942
(1,224:11756210,45437012:151255,171306,0
x1,224:11874697,45437012
)
)
)
]
x1,224:12107625,45297462
g1,224:12203883,45297462
x1,224:12496305,45297462
(1,224:12496305,45367942:378685,212418,69070
x1,224:12690967,45367942
(1,224:12690967,45437012:151255,171306,0
x1,224:12809454,45437012
)
)
(1,224:12874990,45297463:220252,370022,123340
x1,224:13095242,45297463
)
)
(1,224:13095242,45049526:267803,222560,0
x1,224:13330277,45049526
)
g1,224:13459303,45297462
x1,224:13626695,45297462
)
$1,224:13626695,45297462
k1,224:15920468,45297462:2293773
)
g1,224:16575828,45297462
(1,224:16575828,45297462:-655360,914365,655077
g1,224:16575828,45297462
(1,224:16575828,45297462:0,481687,206440
[1,224:16575828,45297462:0,481687,206440
(1,61:16575828,45297462:0,481687,206440
r1,233:16575828,45297462:0,688127,206440
)
]
)
$1,224:16575828,45297462
(1,224:16575828,45297462:-655360,0,0
)
$1,224:15920468,45297462
)
g1,224:15920468,45297462
)
(1,225:6653413,46827442:9267055,481687,206440
g1,225:6653413,46827442
(1,225:6653413,46827442:1324547,481687,206440
g1,225:6653413,46827442
(1,224:6653413,46827442:0,481687,206440
[1,224:6653413,46827442:0,481687,206440
(1,61:6653413,46827442:0,481687,206440
r1,233:6653413,46827442:0,688127,206440
)
]
)
$1,225:6653413,46827442
(1,225:6653413,46827442:1324547,303457,0
(1,225:6653413,46827442:762659,303457,0
(1,225:6653413,46827442:762659,303457,0
x1,225:7416072,46827442
)
)
g1,225:7977960,46827442
)
$1,225:7977960,46827442
)
g1,225:7977960,46827442
(1,225:7977960,46827442:7942508,481687,206440
$1,225:7977960,46827442
(1,225:7977960,46827442:7942508,370021,123341
h1,225:7977960,46827442:0,0,0
x1,225:8289250,46827442
(1,225:8289250,46827442:336837,219272,0
(1,225:8289250,46827442:336837,219272,0
x1,225:8626087,46827442
)
)
(1,225:8626087,46897922:227430,212418,0
x1,225:8820749,46897922
)
g1,225:9013947,46827442
x1,225:9446620,46827442
g1,225:9607050,46827442
(1,225:9607050,46827442:196659,342613,0
(1,225:9607050,46827442:196659,342613,0
x1,225:9803709,46827442
)
)
g1,225:9899967,46827442
(1,225:9899967,46827442:1481332,370021,123341
(1,225:9899967,46827443:220252,370022,123340
x1,225:10120219,46827443
)
(1,225:10120219,46827442:336837,219272,0
(1,225:10120219,46827442:336837,219272,0
x1,225:10457056,46827442
)
)
(1,225:10457056,46897922:227430,212418,0
x1,225:10651718,46897922
)
x1,225:10851878,46827442
g1,225:10948136,46827442
x1,225:11161047,46827442
(1,225:11161047,46827443:220252,370022,123340
x1,225:11381299,46827443
)
)
g1,225:11477557,46827442
x1,225:12001758,46827442
g1,225:12130102,46827442
x1,225:12562775,46827442
g1,225:12691119,46827442
(1,225:12691119,46827442:319315,219272,95931
(1,225:12691119,46827442:319315,219272,95931
x1,225:13010434,46827442
)
)
g1,225:13106692,46827442
(1,225:13106692,46827442:1481332,370021,123341
(1,225:13106692,46827443:220252,370022,123340
x1,225:13326944,46827443
)
(1,225:13326944,46827442:336837,219272,0
(1,225:13326944,46827442:336837,219272,0
x1,225:13663781,46827442
)
)
(1,225:13663781,46897922:227430,212418,0
x1,225:13858443,46897922
)
x1,225:14058603,46827442
g1,225:14154861,46827442
x1,225:14367772,46827442
(1,225:14367772,46827443:220252,370022,123340
x1,225:14588024,46827443
)
)
g1,225:14684282,46827442
x1,225:15525646,46827442
(1,225:15525646,46897922:227430,212418,0
x1,225:15720308,46897922
)
x1,225:15920468,46827442
)
$1,225:15920468,46827442
g1,225:15920468,46827442
)
g1,225:16575828,46827442
)
(1,227:6653413,47843250:9267055,481687,206440
g1,226:6653413,47843250
(1,226:6653413,47843250:1324547,481687,206440
k1,226:7977960,47843250:1324547
(1,224:7977960,47843250:0,481687,206440
[1,224:7977960,47843250:0,481687,206440
(1,61:7977960,47843250:0,481687,206440
r1,233:7977960,47843250:0,688127,206440
)
]
)
$1,226:7977960,47843250
h1,226:7977960,47843250:0,0,0
$1,226:7977960,47843250
)
g1,226:7977960,47843250
(1,227:7977960,47843250:7942508,481687,206440
$1,227:7977960,47843250
(1,227:7977960,47843250:6435506,370022,139550
h1,227:7977960,47843250:0,0,0
(1,227:7977960,47843250:336837,219272,0
(1,226:7977960,47843250:336837,219272,0
x1,226:8314797,47843250
)
)
(1,227:8314797,47913730:428080,212418,69070
x1,227:8509459,47913730
(1,227:8509459,47982800:200650,158972,0
x1,227:8677341,47982800
)
)
g1,227:8903307,47843250
x1,227:9343811,47843250
g1,227:9504241,47843250
[1,227:9504241,47843250:720502,342613,139550
(1,227:9555500,47843250:0,342613,0
x1,227:9836444,47843250
)
(1,227:9504241,47843250:720502,212420,139550
x1,227:9796663,47843250
(1,227:9796663,47913730:428080,212418,69070
x1,227:9991325,47913730
(1,227:9991325,47982800:200650,158972,0
x1,227:10159207,47982800
)
)
)
]
x1,227:10392135,47843250
g1,226:10552565,47843250
g1,227:10648823,47843250
x1,227:10941245,47843250
(1,227:10941245,47913730:378685,212418,69070
x1,227:11135907,47913730
(1,227:11135907,47982800:151255,171306,0
x1,227:11254394,47982800
)
)
g1,227:11480360,47843250
x1,227:11913033,47843250
g1,227:12073463,47843250
(1,227:12073463,47843250:1016585,337131,0
(1,226:12073463,47843250:1016585,337131,0
x1,226:12702895,47843250
x1,226:13090048,47843250
)
)
x1,227:13310300,47843250
(1,227:13310300,47843250:336837,219272,0
(1,226:13310300,47843250:336837,219272,0
x1,226:13647137,47843250
)
)
(1,227:13647137,47913730:378685,212418,69070
x1,227:13841799,47913730
(1,227:13841799,47982800:151255,171306,0
x1,227:13960286,47982800
)
)
x1,227:14413466,47843250
)
$1,227:14413466,47843250
k1,227:15920468,47843250:1507002
)
g1,227:16575828,47843250
)
]
)
(1,228:18274164,46339734:721448,370022,123340
(1,228:18274164,46339734:721448,370022,123340
x1,228:18775360,46339734
x1,228:18995612,46339734
)
)
)
]
g1,278:18995612,47722010
)
k1,278:19585436,47722010:589824
r1,278:19585436,47722010:0,24053786,0
k1,278:20175260,47722010:589824
(1,278:20175260,47722010:15417344,24053786,0
[1,278:20175260,47722010:15417344,24053786,0
(1,231:20175260,24323584:15417344,456817,0
(1,231:20175260,24323584:0,0,0
g1,231:20175260,24323584
)
x1,231:20622942,24323584
x1,231:21847213,24323584
x1,231:22779120,24323584
g1,231:22998392,24323584
x1,231:23930301,24323584
x1,231:24789119,24323584
g1,231:24789119,24323584
k1,231:35592604,24323584:10803485
)
(1,233:20175260,25142784:15417344,370022,123340
x1,233:20538921,25142784
x1,232:21457616,25142784
k1,232:21669770,25142784:212154
x1,232:22451910,25142784
k1,232:22664064,25142784:212154
x1,232:23042898,25142784
x1,232:23619958,25142784
x1,232:24341405,25142784
x1,232:25358969,25142784
k1,232:25571123,25142784:212154
x1,232:27277833,25142784
x1,232:28036968,25142784
k1,232:28249122,25142784:212154
x1,232:30450664,25142784
k1,232:30662818,25142784:212154
x1,232:30822378,25142784
x1,232:31497329,25142784
x1,232:32282504,25142784
x1,232:32442064,25142784
k1,232:32654218,25142784:212154
x1,232:33777994,25142784
x1,232:33937554,25142784
k1,232:34149708,25142784:212154
x1,232:35273484,25142784
x1,232:35592604,25142784
k1,232:35592604,25142784:0
)
(1,233:20175260,25830912:15417344,370022,123340
x1,233:20851190,25830912
k1,232:21107815,25830912:256625
x1,232:22983384,25830912
k1,232:23240009,25830912:256625
x1,232:24082841,25830912
x1,232:24948675,25830912
k1,232:25205300,25830912:256625
x1,232:27202253,25830912
k1,232:27458878,25830912:256625
x1,232:28513640,25830912
k1,232:28770265,25830912:256625
x1,232:29051209,25830912
x1,232:29431021,25830912
k1,232:29721005,25830912:289984
x1,232:30973995,25830912
k1,232:31230620,25830912:256625
x1,232:32603721,25830912
k1,232:32860346,25830912:256625
x1,232:33141290,25830912
k1,232:33397915,25830912:256625
x1,232:33709205,25830912
x1,232:34787462,25830912
x1,232:35592604,25830912
k1,232:35592604,25830912:0
)
(1,233:20175260,26519040:15417344,452524,123340
x1,233:22195218,26519040
g1,232:22385124,26519040
$1,232:22385124,26519040
x1,232:22787451,26519040
g1,232:22947881,26519040
x1,232:23107441,26519040
g1,232:23267871,26519040
x1,232:23624185,26519040
(1,232:23624185,26306344:288226,239828,0
x1,232:23879643,26306344
)
g1,232:24040755,26519040
x1,232:24481259,26519040
g1,232:24609603,26519040
x1,232:24982074,26519040
(1,232:24982074,26589520:267803,222560,0
x1,232:25217109,26589520
)
x1,232:25417269,26519040
g1,232:25513527,26519040
x1,232:25726438,26519040
(1,232:25726438,26589520:380163,235990,0
x1,232:26013875,26589520
)
x1,232:26266161,26519040
g1,232:26426591,26519040
x1,232:26988479,26519040
g1,232:27148909,26519040
x1,232:27505223,26519040
$1,232:27505223,26519040
g1,232:27695129,26519040
x1,232:28480304,26519040
x1,232:28776420,26519040
g1,232:28966326,26519040
x1,232:29999064,26519040
k1,233:35592604,26519040:5593540
g1,233:35592604,26519040
)
(1,235:24985752,28180052:10606852,370022,123341
(1,235:24985752,28180052:5796361,370022,123341
(1,233:24985752,28180052:0,0,0
$1,233:24985752,28180052
(1,233:24985752,27491924:0,0,0
)
$1,233:24985752,28180052
)
(1,235:24985752,28180052:196659,342613,0
(1,234:24985752,28180052:196659,342613,0
x1,234:25182411,28180052
)
)
g1,235:25278669,28180052
(1,235:25278669,28180052:1481332,370021,123341
(1,235:25278669,28180053:220252,370022,123340
x1,235:25498921,28180053
)
(1,235:25498921,28180052:336837,219272,0
(1,234:25498921,28180052:336837,219272,0
x1,234:25835758,28180052
)
)
(1,235:25835758,28250532:227430,212418,0
x1,235:26030420,28250532
)
x1,235:26230580,28180052
g1,235:26326838,28180052
x1,235:26539749,28180052
(1,235:26539749,28180053:220252,370022,123340
x1,235:26760001,28180053
)
)
g1,235:26920431,28180052
x1,235:27353104,28180052
g1,235:27513534,28180052
x1,235:28424888,28180052
(1,235:28424888,28250532:306174,148692,0
x1,235:28698294,28250532
)
x1,235:29353641,28180052
(1,235:29353641,28180052:336837,219272,0
(1,234:29353641,28180052:336837,219272,0
x1,234:29690478,28180052
)
)
(1,235:29690478,28250532:227430,212418,0
x1,235:29885140,28250532
)
x1,235:30085300,28180052
g1,235:30181558,28180052
x1,235:30782113,28180052
)
(1,235:34871156,28180052:721448,370022,123340
(1,235:34871156,28180052:721448,370022,123340
x1,235:35372352,28180052
x1,235:35592604,28180052
)
)
)
(1,237:20175260,29841065:15417344,342613,95931
x1,237:20690162,29841065
k1,236:20908878,29841065:218716
x1,236:23012530,29841065
k1,236:23245650,29841065:233120
x1,236:23647977,29841065
x1,236:23883401,29841065
k1,236:24102117,29841065:218716
x1,236:27261022,29841065
k1,236:27479738,29841065:218716
$1,236:27479738,29841065
x1,236:27882065,29841065
$1,236:27882065,29841065
k1,236:28100781,29841065:218716
x1,236:29194210,29841065
k1,236:29412926,29841065:218716
x1,236:29693870,29841065
k1,236:29912585,29841065:218715
x1,236:31446519,29841065
k1,236:31665235,29841065:218716
x1,236:32447375,29841065
x1,236:32834528,29841065
x1,236:33616667,29841065
k1,236:33835383,29841065:218716
x1,236:35592604,29841065
k1,236:35592604,29841065:0
)
(1,237:20175260,30529193:15417344,342613,95931
x1,237:20630938,30529193
k1,236:20791100,30529193:160162
$1,236:20791100,30529193
(1,236:20791100,30529193:196659,342613,0
(1,236:20791100,30529193:196659,342613,0
x1,236:20987759,30529193
)
)
$1,236:20987759,30529193
x1,236:21147319,30529193
k1,236:21317396,30529193:170077
x1,236:21681057,30529193
x1,236:24543844,30529193
k1,236:24713922,30529193:170078
x1,236:26589491,30529193
k1,236:26749653,30529193:160162
x1,236:27592485,30529193
x1,236:28458319,30529193
k1,236:28618481,30529193:160162
x1,236:30197934,30529193
k1,236:30358096,30529193:160162
x1,236:31776716,30529193
k1,236:31936879,30529193:160163
x1,236:32969617,30529193
k1,236:33129779,30529193:160162
$1,236:33129779,30529193
x1,236:33532106,30529193
$1,236:33532106,30529193
k1,236:33692268,30529193:160162
x1,236:34799598,30529193
x1,236:35592604,30529193
k1,236:35592604,30529193:0
)
(1,237:20175260,31217321:15417344,342613,95931
x1,237:20957400,31217321
g1,236:21147306,31217321
x1,236:22245142,31217321
g1,236:22435048,31217321
x1,236:24769329,31217321
k1,237:35592604,31217321:10823275
g1,237:35592604,31217321
)
(1,239:23638981,33030913:11953623,679241,371082
(1,239:23638981,33030913:8489903,679241,371082
(1,237:23638981,33030913:0,0,0
$1,237:23638981,33030913
(1,237:23638981,32342785:0,0,0
)
$1,237:23638981,33030913
)
g1,239:23767325,33030913
x1,239:24207829,33030913
g1,239:24336173,33030913
x1,239:24637159,33030913
(1,239:24637159,33101393:227430,212418,0
x1,239:24831821,33101393
)
x1,239:25487168,33030913
(1,239:25487168,33030913:336837,219272,0
(1,238:25487168,33030913:336837,219272,0
x1,238:25824005,33030913
)
)
x1,239:25991397,33030913
g1,239:26087655,33030913
x1,239:26520818,33030913
g1,239:26649162,33030913
x1,239:27081835,33030913
g1,239:27210179,33030913
(1,239:27210179,33030913:438230,679241,371082
(1,239:27210179,33030913:438230,679241,371082
h1,239:27210179,33030913:78643,0,0
[1,239:27288822,33030913:280944,679241,371082
(1,239:27288822,32669617:280944,317945,0
x1,239:27569766,32669617
)
(1,239:27288822,33401994:280944,317945,0
x1,239:27569766,33401994
)
]
h1,239:27569766,33030913:78643,0,0
)
)
x1,239:28408034,33030913
(1,239:28408034,33101393:306174,148692,0
x1,239:28681440,33101393
)
x1,239:29336787,33030913
(1,239:29336787,33030913:336837,219272,0
(1,238:29336787,33030913:336837,219272,0
x1,238:29673624,33030913
)
)
x1,239:29841016,33030913
g1,239:29937274,33030913
x1,239:30659212,33030913
(1,239:30659212,32782977:267803,222560,0
x1,239:30894247,32782977
)
g1,239:31087445,33030913
x1,239:31520118,33030913
g1,239:31680548,33030913
x1,239:32128884,33030913
)
(1,239:34871156,33030913:721448,370022,123340
(1,239:34871156,33030913:721448,370022,123340
x1,239:35372352,33030913
x1,239:35592604,33030913
)
)
)
(1,241:20175260,34783028:15417344,342613,95931
x1,241:22696413,34783028
k1,240:23085660,34783028:389247
x1,240:23487987,34783028
x1,240:23723411,34783028
k1,240:24046211,34783028:322800
x1,240:24949735,34783028
k1,240:25272535,34783028:322800
x1,240:25864769,34783028
k1,240:26187569,34783028:322800
x1,240:28663203,34783028
k1,240:28986004,34783028:322801
x1,240:32372992,34783028
k1,240:32695792,34783028:322800
x1,240:33849913,34783028
k1,240:34172713,34783028:322800
x1,240:35296488,34783028
x1,240:35592604,34783028
k1,240:35592604,34783028:0
)
(1,241:20175260,35471156:15417344,342613,95931
x1,241:20486550,35471156
x1,240:22388158,35471156
g1,240:22578064,35471156
x1,240:23360204,35471156
g1,240:23550110,35471156
x1,240:25922568,35471156
g1,240:26112474,35471156
x1,240:27426156,35471156
g1,240:27616062,35471156
x1,240:28398202,35471156
g1,240:28588108,35471156
x1,240:29309556,35471156
x1,240:31370724,35471156
g1,240:31560630,35471156
x1,240:31871920,35471156
x1,240:32152863,35471156
k1,241:35592604,35471156:3439741
g1,241:35592604,35471156
)
(1,243:22487327,37320887:13105277,715380,528452
(1,243:22487327,37320887:10793211,715380,528452
(1,241:22487327,37320887:0,0,0
$1,241:22487327,37320887
(1,241:22487327,36632759:0,0,0
)
$1,241:22487327,37320887
)
(1,243:22487327,37320887:409180,337131,0
(1,242:22487327,37320887:409180,337131,0
x1,242:22896507,37320887
)
)
(1,242:22896507,37391367:933095,234756,0
x1,242:23796834,37391367
)
g1,243:23990032,37320887
x1,243:24422705,37320887
g1,243:24583135,37320887
(1,243:24583135,36649360:291225,0,1096374
x1,243:24874360,36649360
)
[1,243:24874360,37780269:741318,1172570,69070
(1,243:25107340,36820117:508338,212418,69070
x1,243:25302002,36820117
(1,243:25302002,36889187:280908,168565,0
x1,243:25507315,36889187
)
)
(1,243:24874360,37780269:428080,212418,69070
x1,243:25069022,37780269
(1,243:25069022,37849339:200650,158972,0
x1,243:25236904,37849339
)
)
]
g1,243:25711936,37320887
(1,243:25711936,37320887:6948143,715380,468700
[1,243:25711936,36605507:174735,0,1184080
(1,243:25711936,36605507:174735,0,296020
x1,243:25886671,36605507
)
(1,243:25711936,36901527:174735,0,296020
x1,243:25886671,36901527
)
(1,243:25711936,37197547:174735,0,296020
x1,243:25886671,37197547
)
(1,243:25711936,37493567:174735,0,296020
x1,243:25886671,37493567
)
]
x1,243:26187657,37320887
(1,243:26187657,37391367:227430,212418,0
x1,243:26382319,37391367
)
x1,243:27037666,37320887
(1,243:27037666,37320887:336837,219272,0
(1,242:27037666,37320887:336837,219272,0
x1,242:27374503,37320887
)
)
x1,243:27541895,37320887
g1,243:27638153,37320887
x1,243:28071316,37320887
g1,243:28199660,37320887
x1,243:28640164,37320887
g1,243:28768508,37320887
(1,243:28768508,37320887:438230,679241,371082
(1,243:28768508,37320887:438230,679241,371082
h1,243:28768508,37320887:78643,0,0
[1,243:28847151,37320887:280944,679241,371082
(1,243:28847151,36959591:280944,317945,0
x1,243:29128095,36959591
)
(1,243:28847151,37691968:280944,317945,0
x1,243:29128095,37691968
)
]
h1,243:29128095,37320887:78643,0,0
)
)
x1,243:29966363,37320887
(1,243:29966363,37391367:306174,148692,0
x1,243:30239769,37391367
)
x1,243:30895116,37320887
(1,243:30895116,37320887:336837,219272,0
(1,242:30895116,37320887:336837,219272,0
x1,242:31231953,37320887
)
)
x1,243:31399345,37320887
g1,243:31495603,37320887
x1,243:32217541,37320887
(1,243:32217541,37072951:267803,222560,0
x1,243:32452576,37072951
)
[1,243:32485344,36605507:174735,0,1184080
(1,243:32485344,36605507:174735,0,296020
x1,243:32660079,36605507
)
(1,243:32485344,36901527:174735,0,296020
x1,243:32660079,36901527
)
(1,243:32485344,37197547:174735,0,296020
x1,243:32660079,37197547
)
(1,243:32485344,37493567:174735,0,296020
x1,243:32660079,37493567
)
]
)
g1,243:32756337,37320887
x1,243:33280538,37320887
)
(1,243:34871156,37320887:721448,370022,123340
(1,243:34871156,37320887:721448,370022,123340
x1,243:35372352,37320887
x1,243:35592604,37320887
)
)
)
(1,245:20175260,39230373:15417344,342613,95931
x1,245:20690162,39230373
g1,244:20880068,39230373
x1,244:23137996,39230373
x1,244:23252036,39230373
g1,244:23441942,39230373
x1,244:24224082,39230373
g1,244:24413988,39230373
x1,244:24694932,39230373
x1,244:24975875,39230373
x1,244:26031615,39230373
g1,244:26221521,39230373
x1,244:29319734,39230373
g1,244:29509640,39230373
x1,244:31506593,39230373
g1,244:31696499,39230373
x1,244:32238906,39230373
k1,245:35592604,39230373:3353698
g1,245:35592604,39230373
)
(1,252:22635065,42321361:12957539,1956637,1709956
(1,252:22635065,42321361:10497735,1956637,1709956
(1,245:22635065,42321361:0,0,0
$1,245:22635065,42321361
(1,245:22635065,41633233:0,0,0
)
$1,245:22635065,42321361
)
h1,247:22635065,42321361:0,0,0
[1,251:22635065,42321361:10497735,1956637,1709956
(1,247:22635065,41279089:10497735,914365,655077
g1,247:22635065,41279089
(1,247:22635065,41279089:1324547,914365,655077
k1,247:23959612,41279089:1324547
(1,247:23959612,41279089:0,481687,206440
[1,247:23959612,41279089:0,481687,206440
(1,61:23959612,41279089:0,481687,206440
r1,247:23959612,41279089:0,688127,206440
)
]
)
$1,247:23959612,41279089
h1,247:23959612,41279089:0,0,0
$1,247:23959612,41279089
)
g1,247:23959612,41279089
(1,247:23959612,41279089:9173188,914365,655077
$1,247:23959612,41279089
(1,247:23959612,41279089:7750562,914365,655077
h1,247:23959612,41279089:0,0,0
g1,247:24055870,41279089
[1,247:24055870,41279089:1259580,331846,489248
(1,247:24055870,41279089:1259580,331846,0
k1,247:24218726,41279089:162856
x1,247:25152595,41279089
k1,247:25315450,41279089:162855
)
(1,247:24055870,41620329:1259580,259014,86338
x1,247:24799344,41620329
(1,247:24799344,41620329:261886,153490,67152
(1,247:24799344,41620329:261886,153490,67152
x1,247:25061230,41620329
)
)
x1,247:25315450,41620329
)
]
g1,247:25411708,41279089
[1,247:25411708,41279089:757186,914365,655077
(1,247:25411708,40662384:757186,235990,0
k1,247:25616604,40662384:204896
x1,247:25904041,40662384
k1,247:26168894,40662384:204895
)
(1,247:25411708,41279089:757186,518033,271353
(1,247:25411708,40810392:757186,49336,740050
x1,247:26168894,40810392
)
)
(1,247:25411708,41872496:757186,239828,0
k1,247:25412367,41872496:659
x1,247:26168235,41872496
k1,247:26168894,41872496:659
)
]
g1,247:26265152,41279089
x1,247:26832914,41279089
(1,247:26832914,41349569:267803,222560,0
x1,247:27067949,41349569
)
g1,247:27196975,41279089
(1,247:27196975,41279089:2046368,370021,139550
(1,247:27196975,41279090:220252,370022,123340
x1,247:27417227,41279090
)
[1,247:27417227,41279089:671107,342613,139550
(1,247:27468486,41279089:0,342613,0
x1,247:27749430,41279089
)
(1,247:27417227,41279089:671107,212420,139550
x1,247:27709649,41279089
(1,247:27709649,41349569:378685,212418,69070
x1,247:27904311,41349569
(1,247:27904311,41418639:151255,171306,0
x1,247:28022798,41418639
)
)
)
]
x1,247:28255726,41279089
g1,247:28351984,41279089
x1,247:28644406,41279089
(1,247:28644406,41349569:378685,212418,69070
x1,247:28839068,41349569
(1,247:28839068,41418639:151255,171306,0
x1,247:28957555,41418639
)
)
(1,247:29023091,41279090:220252,370022,123340
x1,247:29243343,41279090
)
)
(1,247:29243343,41031153:267803,222560,0
x1,247:29478378,41031153
)
g1,247:29639490,41279089
x1,247:30072163,41279089
g1,247:30200507,41279089
(1,247:30200507,41279089:409180,337131,0
(1,247:30200507,41279089:409180,337131,0
x1,247:30609687,41279089
)
)
(1,247:30609687,41349569:933095,234756,0
x1,247:31510014,41349569
)
x1,247:31710174,41279089
)
$1,247:31710174,41279089
k1,247:33132800,41279089:1422626
)
g1,247:33788160,41279089
(1,247:33788160,41279089:-655360,914365,655077
g1,247:33788160,41279089
(1,247:33788160,41279089:0,481687,206440
[1,247:33788160,41279089:0,481687,206440
(1,61:33788160,41279089:0,481687,206440
r1,247:33788160,41279089:0,688127,206440
)
]
)
$1,247:33788160,41279089
(1,247:33788160,41279089:-655360,0,0
)
$1,247:33132800,41279089
)
g1,247:33132800,41279089
)
(1,249:22635065,42809069:10497735,481687,206440
g1,248:22635065,42809069
(1,248:22635065,42809069:1324547,481687,206440
g1,248:22635065,42809069
(1,247:22635065,42809069:0,481687,206440
[1,247:22635065,42809069:0,481687,206440
(1,61:22635065,42809069:0,481687,206440
r1,248:22635065,42809069:0,688127,206440
)
]
)
$1,248:22635065,42809069
(1,248:22635065,42809069:1324547,303457,0
(1,248:22635065,42809069:762659,303457,0
(1,248:22635065,42809069:762659,303457,0
x1,248:23397724,42809069
)
)
g1,248:23959612,42809069
)
$1,248:23959612,42809069
)
g1,248:23959612,42809069
(1,249:23959612,42809069:9173188,481687,206440
$1,249:23959612,42809069
(1,249:23959612,42809069:9173188,370022,123341
h1,249:23959612,42809069:0,0,0
x1,249:24270902,42809069
(1,249:24270902,42809069:336837,219272,0
(1,248:24270902,42809069:336837,219272,0
x1,248:24607739,42809069
)
)
(1,249:24607739,42879549:227430,212418,0
x1,249:24802401,42879549
)
g1,249:24995599,42809069
x1,249:25428272,42809069
g1,249:25588702,42809069
x1,249:26500056,42809069
(1,249:26500056,42879549:306174,148692,0
x1,249:26773462,42879549
)
x1,249:27428809,42809069
(1,249:27428809,42809069:336837,219272,0
(1,248:27428809,42809069:336837,219272,0
x1,248:27765646,42809069
)
)
(1,249:27765646,42879549:227430,212418,0
x1,249:27960308,42879549
)
x1,249:28160468,42809069
g1,249:28256726,42809069
x1,249:29214090,42809069
g1,249:29342434,42809069
x1,249:29775107,42809069
g1,249:29903451,42809069
(1,249:29903451,42809069:319315,219272,95931
(1,249:29903451,42809069:319315,219272,95931
x1,249:30222766,42809069
)
)
g1,249:30319024,42809069
(1,249:30319024,42809069:1481332,370021,123341
(1,249:30319024,42809070:220252,370022,123340
x1,249:30539276,42809070
)
(1,249:30539276,42809069:336837,219272,0
(1,249:30539276,42809069:336837,219272,0
x1,249:30876113,42809069
)
)
(1,249:30876113,42879549:227430,212418,0
x1,249:31070775,42879549
)
x1,249:31270935,42809069
g1,249:31367193,42809069
x1,249:31580104,42809069
(1,249:31580104,42809070:220252,370022,123340
x1,249:31800356,42809070
)
)
g1,249:31896614,42809069
x1,249:32737978,42809069
(1,249:32737978,42879549:227430,212418,0
x1,249:32932640,42879549
)
x1,249:33132800,42809069
)
$1,249:33132800,42809069
g1,249:33132800,42809069
)
g1,249:33788160,42809069
)
(1,251:22635065,43824877:10497735,481687,206440
g1,250:22635065,43824877
(1,250:22635065,43824877:1324547,481687,206440
k1,250:23959612,43824877:1324547
(1,247:23959612,43824877:0,481687,206440
[1,247:23959612,43824877:0,481687,206440
(1,61:23959612,43824877:0,481687,206440
r1,250:23959612,43824877:0,688127,206440
)
]
)
$1,250:23959612,43824877
h1,250:23959612,43824877:0,0,0
$1,250:23959612,43824877
)
g1,250:23959612,43824877
(1,251:23959612,43824877:9173188,481687,206440
$1,251:23959612,43824877
(1,251:23959612,43824877:6435506,370022,139550
h1,251:23959612,43824877:0,0,0
(1,251:23959612,43824877:336837,219272,0
(1,250:23959612,43824877:336837,219272,0
x1,250:24296449,43824877
)
)
(1,251:24296449,43895357:428080,212418,69070
x1,251:24491111,43895357
(1,251:24491111,43964427:200650,158972,0
x1,251:24658993,43964427
)
)
g1,251:24884959,43824877
x1,251:25325463,43824877
g1,251:25485893,43824877
[1,251:25485893,43824877:720502,342613,139550
(1,251:25537152,43824877:0,342613,0
x1,251:25818096,43824877
)
(1,251:25485893,43824877:720502,212420,139550
x1,251:25778315,43824877
(1,251:25778315,43895357:428080,212418,69070
x1,251:25972977,43895357
(1,251:25972977,43964427:200650,158972,0
x1,251:26140859,43964427
)
)
)
]
x1,251:26373787,43824877
g1,250:26534217,43824877
g1,251:26630475,43824877
x1,251:26922897,43824877
(1,251:26922897,43895357:378685,212418,69070
x1,251:27117559,43895357
(1,251:27117559,43964427:151255,171306,0
x1,251:27236046,43964427
)
)
g1,251:27462012,43824877
x1,251:27894685,43824877
g1,251:28055115,43824877
(1,251:28055115,43824877:1016585,337131,0
(1,250:28055115,43824877:1016585,337131,0
x1,250:28684547,43824877
x1,250:29071700,43824877
)
)
x1,251:29291952,43824877
(1,251:29291952,43824877:336837,219272,0
(1,250:29291952,43824877:336837,219272,0
x1,250:29628789,43824877
)
)
(1,251:29628789,43895357:378685,212418,69070
x1,251:29823451,43895357
(1,251:29823451,43964427:151255,171306,0
x1,251:29941938,43964427
)
)
x1,251:30395118,43824877
)
$1,251:30395118,43824877
k1,251:33132800,43824877:2737682
)
g1,251:33788160,43824877
)
]
)
(1,252:34871156,42321361:721448,370022,123340
(1,252:34871156,42321361:721448,370022,123340
x1,252:35372352,42321361
x1,252:35592604,42321361
)
)
)
(1,255:20175260,45526554:15417344,456817,127909
(1,255:20175260,45526554:0,0,0
g1,255:20175260,45526554
)
x1,255:21107169,45526554
x1,255:21965987,45526554
g1,255:22185259,45526554
x1,255:24962713,45526554
x1,255:26662075,45526554
g1,255:26662075,45526554
k1,255:35592604,45526554:8930529
)
(1,257:20175260,46345754:15417344,342613,95931
x1,257:21458596,46345754
k1,256:21748828,46345754:290232
x1,256:22128640,46345754
k1,256:22418871,46345754:290231
x1,256:22801718,46345754
k1,256:23091950,46345754:290232
x1,256:23562800,46345754
x1,256:25742316,46345754
k1,256:26032547,46345754:290231
x1,256:26533743,46345754
k1,256:26823975,46345754:290232
x1,256:27545423,46345754
x1,256:27826366,46345754
x1,256:28755927,46345754
k1,256:29046158,46345754:290231
x1,256:29828298,46345754
k1,256:30118530,46345754:290232
x1,256:30680418,46345754
x1,256:31515906,46345754
k1,256:31806137,46345754:290231
x1,256:33826095,46345754
k1,256:34116327,46345754:290232
x1,256:35592604,46345754
k1,256:35592604,46345754:0
)
(1,257:20175260,47033882:15417344,370022,123340
x1,257:20577587,47033882
x1,256:20813011,47033882
k1,256:21109857,47033882:296846
x1,256:21895032,47033882
k1,256:22191877,47033882:296845
x1,256:23315653,47033882
k1,256:23612499,47033882:296846
x1,256:25586937,47033882
k1,256:25883783,47033882:296846
x1,256:27820045,47033882
x1,256:28590046,47033882
k1,256:28886891,47033882:296845
x1,256:29388087,47033882
k1,256:29684933,47033882:296846
x1,256:32843838,47033882
k1,256:33140683,47033882:296845
$1,256:33140683,47033882
x1,256:33999177,47033882
k1,256:34095435,47033882:96258
(1,256:34095435,47033882:319315,219272,95931
(1,256:34095435,47033882:319315,219272,95931
x1,256:34414750,47033882
)
)
x1,256:34703525,47033882
$1,256:34703525,47033882
k1,256:35000371,47033882:296846
x1,256:35311661,47033882
x1,256:35592604,47033882
k1,256:35592604,47033882:0
)
(1,257:20175260,47722010:15417344,370022,197618
x1,257:20866362,47722010
(1,256:20866362,47792490:278592,239828,0
x1,256:21100195,47792490
)
x1,256:21312346,47722010
k1,256:21408604,47722010:96258
(1,256:21408604,47722010:319315,219272,95931
(1,256:21408604,47722010:319315,219272,95931
x1,256:21727919,47722010
)
)
(1,256:21727919,47852476:366532,239828,67152
x1,256:22049293,47852476
)
x1,256:22383226,47722010
$1,256:22383226,47722010
x1,256:22542786,47722010
k1,256:22744788,47722010:202002
x1,256:24284596,47722010
x1,256:24565539,47722010
x1,256:25180775,47722010
k1,256:25382778,47722010:202003
$1,256:25382778,47722010
(1,256:25382778,47722010:409180,337131,0
(1,256:25382778,47722010:409180,337131,0
x1,256:25791958,47722010
)
)
(1,256:25791958,47792490:933095,234756,0
x1,256:26692285,47792490
)
$1,256:26725053,47722010
k1,256:26923023,47722010:197970
x1,256:27765855,47722010
k1,256:27963825,47722010:197970
x1,256:28275115,47722010
x1,256:28540886,47722010
k1,256:28738857,47722010:197971
x1,256:29774630,47722010
k1,256:29972600,47722010:197970
x1,256:30476831,47722010
k1,256:30674801,47722010:197970
x1,256:31456941,47722010
k1,256:31654911,47722010:197970
x1,256:33602038,47722010
k1,256:33800009,47722010:197971
x1,256:34301205,47722010
k1,256:34499175,47722010:197970
x1,256:35592604,47722010
k1,256:35592604,47722010:0
)
]
g1,278:35592604,47722010
)
)
]
(1,278:3578268,48770586:32014336,0,0
h1,278:3578268,48770586:32014336,0,0
)
]
]
]
]
!58501
}3
Input:142:/Users/linwan/Downloads/manuscript-v2/./oup-authoring-template.bbl
!87
{4
[1,398:4736286,48770585:30865409,44034299,0
[1,398:4736286,4736286:0,0,0
(1,398:4736286,51435327:0,51435327,0
g1,398:0,51435327
[1,398:0,51435327:0,51435327,0
]
k1,398:4736286,51435327:4736286
)
]
[1,398:4736286,48770585:30865409,44034299,0
[1,398:4736286,4736286:0,0,0
(1,398:4736286,1695831:0,0,0
k1,398:4736286,1695831:1214708
)
]
[1,398:4736286,48770585:30865409,44034299,0
h1,398:4736286,4736286:0,0,0
[1,398:3587359,48770585:32014336,47008973,0
[1,398:3587359,2810188:32014336,1048576,0
(1,398:3587359,2875724:32014336,1114112,0
(1,398:3587359,2875724:32014336,1114112,0
[1,398:3587359,2875724:32014336,1114112,0
(1,398:3587359,2220362:32014336,458750,196610
r1,398:3587359,2220362:0,655360,196610
g1,398:4373791,2220362
g1,398:4373791,2220362
x1,398:4665972,2220362
r1,398:4665972,2220362:0,655360,196610
g1,398:5190260,2220362
g1,398:5190260,2220362
(1,398:5190260,2220362:19661,425984,98304
(1,398:5190260,2318666:19661,524288,0
(1,398:5190260,2318666:19661,524288,0
r1,398:5209921,2318666:19661,524288,0
)
)
)
r1,398:5209921,2220362:0,655360,196610
g1,398:5734209,2220362
g1,398:5734209,2220362
r1,398:5734209,2220362:0,655360,196610
x1,398:7107563,2220362
g1,398:7305065,2220362
x1,398:7794749,2220362
g1,398:7992251,2220362
x1,398:8616318,2220362
k1,398:35601695,2220362:26985377
)
(1,398:3587359,2875724:15417344,131072,0
h1,398:3587359,2875724:0,0,0
(1,398:3587359,2875724:32014336,131072,0
r1,398:35601695,2875724:32014336,131072,0
)
g1,398:35601695,2875724
g1,398:35601695,2875724
)
]
)
)
]
[1,398:3587359,47722009:32014336,44007424,0
(1,398:3587359,47722009:32014336,44007424,0
(1,398:3587359,47722009:15417344,44007424,0
[1,398:3587359,47722009:32014336,44007424,0
[1,398:3587359,46096555:15417344,42381970,0
[1,293:3587359,7430478:15417344,3715893,0
[1,293:3587359,7430478:15417344,3715893,0
(1,292:3587359,6139417:15417344,2424832,0
k1,292:4316447,6139417:729088
h1,291:4316447,6139417:0,0,0
(1,291:4316447,6139417:13959168,2424832,0
r142,13:18275615,6139417:13959168,2424832,0
)
g1,292:18275615,6139417
k1,292:19004703,6139417:729088
)
(1,292:3587359,6729241:15417344,0,0
h1,292:3587359,6729241:0,0,0
r142,13:3587359,6729241:0,0,0
g1,292:3652895,6729241
g1,292:3652895,6729241
k1,292:19004703,6729241:15351808
g1,292:19004703,6729241
)
(1,292:3587359,7122457:15417344,412875,176949
x1,292:4512135,7122457
g1,292:4697053,7122457
x1,292:5126093,7122457
g1,292:5290545,7122457
x1,292:6396758,7122457
g1,292:6561210,7122457
x1,292:7080147,7122457
r142,13:7080147,7122457:0,589824,176949
k1,292:19004703,7122457:11924556
g1,292:19004703,7122457
)
]
]
(1,257:3587359,9396558:15417344,342613,95931
x1,257:3800270,9396558
(1,256:3800270,9467038:380163,235990,0
x1,256:4087707,9467038
)
$1,256:4180433,9396558
g1,256:4370339,9396558
x1,256:5046269,9396558
g1,256:5236175,9396558
x1,256:6018315,9396558
g1,256:6208221,9396558
x1,256:7263963,9396558
x1,256:8402910,9396558
g1,256:8592816,9396558
x1,256:9063666,9396558
x1,256:10430698,9396558
x1,256:12048326,9396558
g1,256:12238232,9396558
x1,256:14417750,9396558
k1,257:19004703,9396558:4586953
g1,257:19004703,9396558
)
(1,262:6653308,11534973:12351395,1256052,1009371
(1,262:6653308,11534973:9285447,1256052,1009371
(1,257:6653308,11534973:0,0,0
$1,257:6653308,11534973
(1,257:6653308,10846845:0,0,0
)
$1,257:6653308,11534973
)
h1,259:6653308,11534973:0,0,0
[1,261:6653308,11534973:9285447,1256052,1009371
(1,259:6653308,10994301:9285447,715380,468700
g1,259:6653308,10994301
(1,259:6653308,10994301:963312,715380,468700
g1,259:6653308,10994301
(1,259:6653308,10994301:0,481687,206440
[1,259:6653308,10994301:0,481687,206440
(1,61:6653308,10994301:0,481687,206440
r142,13:6653308,10994301:0,688127,206440
)
]
)
$1,259:6653308,10994301
(1,259:6653308,10994301:963312,342613,70480
x1,259:7389190,10994301
(1,259:7389190,11064781:227430,212418,0
x1,259:7583852,11064781
)
)
$1,259:7616620,10994301
)
g1,259:7616620,10994301
(1,259:7616620,10994301:8322135,715380,468700
$1,259:7616620,10994301
(1,259:7616620,10994301:8322135,715380,468700
h1,259:7616620,10994301:0,0,0
g1,259:7777050,10994301
x1,259:8209723,10994301
g1,259:8370153,10994301
(1,259:8370153,10994301:6948143,715380,468700
[1,259:8370153,10278921:174735,0,1184080
(1,259:8370153,10278921:174735,0,296020
x1,259:8544888,10278921
)
(1,259:8370153,10574941:174735,0,296020
x1,259:8544888,10574941
)
(1,259:8370153,10870961:174735,0,296020
x1,259:8544888,10870961
)
(1,259:8370153,11166981:174735,0,296020
x1,259:8544888,11166981
)
]
x1,259:8845874,10994301
(1,259:8845874,11064781:227430,212418,0
x1,259:9040536,11064781
)
x1,259:9695883,10994301
(1,259:9695883,10994301:336837,219272,0
(1,259:9695883,10994301:336837,219272,0
x1,259:10032720,10994301
)
)
x1,259:10200112,10994301
g1,259:10296370,10994301
x1,259:10729533,10994301
g1,259:10857877,10994301
x1,259:11298381,10994301
g1,259:11426725,10994301
(1,259:11426725,10994301:438230,679241,371082
(1,259:11426725,10994301:438230,679241,371082
h1,259:11426725,10994301:78643,0,0
[1,259:11505368,10994301:280944,679241,371082
(1,259:11505368,10633005:280944,317945,0
x1,259:11786312,10633005
)
(1,259:11505368,11365382:280944,317945,0
x1,259:11786312,11365382
)
]
h1,259:11786312,10994301:78643,0,0
)
)
x1,259:12624580,10994301
(1,259:12624580,11064781:306174,148692,0
x1,259:12897986,11064781
)
x1,259:13553333,10994301
(1,259:13553333,10994301:336837,219272,0
(1,259:13553333,10994301:336837,219272,0
x1,259:13890170,10994301
)
)
x1,259:14057562,10994301
g1,259:14153820,10994301
x1,259:14875758,10994301
(1,259:14875758,10746365:267803,222560,0
x1,259:15110793,10746365
)
[1,259:15143561,10278921:174735,0,1184080
(1,259:15143561,10278921:174735,0,296020
x1,259:15318296,10278921
)
(1,259:15143561,10574941:174735,0,296020
x1,259:15318296,10574941
)
(1,259:15143561,10870961:174735,0,296020
x1,259:15318296,10870961
)
(1,259:15143561,11166981:174735,0,296020
x1,259:15318296,11166981
)
]
)
g1,259:15414554,10994301
x1,259:15938755,10994301
)
$1,259:15938755,10994301
g1,259:15938755,10994301
)
g1,259:16594115,10994301
(1,259:16594115,10994301:-655360,715380,468700
g1,259:16594115,10994301
(1,259:16594115,10994301:0,481687,206440
[1,259:16594115,10994301:0,481687,206440
(1,61:16594115,10994301:0,481687,206440
r142,13:16594115,10994301:0,688127,206440
)
]
)
$1,259:16594115,10994301
(1,259:16594115,10994301:-655360,0,0
)
$1,259:15938755,10994301
)
g1,259:15938755,10994301
)
(1,261:6653308,12337904:9285447,481687,206440
g1,260:6653308,12337904
(1,260:6653308,12337904:963312,481687,206440
k1,260:6763948,12337904:110640
(1,259:6763948,12337904:0,481687,206440
[1,259:6763948,12337904:0,481687,206440
(1,61:6763948,12337904:0,481687,206440
r142,13:6763948,12337904:0,688127,206440
)
]
)
$1,260:6763948,12337904
(1,260:6763948,12337904:852672,337131,139550
x1,260:7188540,12337904
(1,260:7188540,12408384:428080,212418,69070
x1,260:7383202,12408384
(1,260:7383202,12477454:200650,158972,0
x1,260:7551084,12477454
)
)
)
$1,260:7616620,12337904
)
g1,260:7616620,12337904
(1,261:7616620,12337904:8322135,481687,206440
$1,261:7616620,12337904
(1,261:7616620,12337904:1034477,317945,0
h1,261:7616620,12337904:0,0,0
g1,261:7777050,12337904
x1,261:8209723,12337904
g1,261:8370153,12337904
x1,261:8651097,12337904
)
$1,261:8651097,12337904
k1,261:15938755,12337904:7287658
)
g1,261:16594115,12337904
)
]
)
(1,262:18283255,11534973:721448,370022,123340
(1,262:18283255,11534973:721448,370022,123340
x1,262:18784451,11534973
x1,262:19004703,11534973
)
)
)
(1,265:3587359,13673389:15417344,342613,95931
h1,264:3587359,13673389:786432,0,0
x1,264:5951777,13673389
x1,264:7219940,13673389
k1,264:7565449,13673389:345509
x1,264:8347589,13673389
k1,264:8693099,13673389:345510
x1,264:10249548,13673389
x1,264:11958214,13673389
k1,264:12303723,13673389:345509
x1,264:12759401,13673389
k1,264:13104910,13673389:345509
x1,264:13887050,13673389
k1,264:14232559,13673389:345509
x1,264:17060694,13673389
k1,264:17406204,13673389:345510
x1,264:17877054,13673389
k1,264:18222563,13673389:345509
x1,264:19004703,13673389
k1,264:19004703,13673389:0
)
(1,265:3587359,14361517:15417344,342613,95931
x1,265:4421869,14361517
g1,264:4611775,14361517
x1,264:4892719,14361517
x1,264:5052279,14361517
g1,264:5242185,14361517
x1,264:6024325,14361517
g1,264:6214231,14361517
x1,264:7019375,14361517
g1,264:7209281,14361517
x1,264:10307494,14361517
g1,264:10497400,14361517
x1,264:12494353,14361517
g1,264:12684259,14361517
x1,264:13067106,14361517
k1,265:19004703,14361517:5937597
g1,265:19004703,14361517
)
(1,278:4295387,17629272:14001289,2385392,2138712
(1,265:4295387,17629272:0,0,0
$1,265:4295387,17629272
(1,265:4295387,16941144:0,0,0
)
$1,265:4295387,17629272
)
h1,267:4295387,17629272:0,0,0
[1,277:4295387,17629272:14001289,2385392,2138712
(1,267:4295387,16158245:14001289,914365,655077
g1,267:4295387,16158245
(1,267:4295387,16158245:1324547,914365,655077
k1,267:5619934,16158245:1324547
(1,267:5619934,16158245:0,481687,206440
[1,267:5619934,16158245:0,481687,206440
(1,61:5619934,16158245:0,481687,206440
r142,13:5619934,16158245:0,688127,206440
)
]
)
$1,267:5619934,16158245
h1,267:5619934,16158245:0,0,0
$1,267:5619934,16158245
)
g1,267:5619934,16158245
(1,267:5619934,16158245:12676742,914365,655077
$1,267:5619934,16158245
(1,267:5619934,16158245:8944521,914365,655077
h1,267:5619934,16158245:0,0,0
g1,267:6181822,16158245
g1,267:6743710,16158245
g1,267:6839968,16158245
[1,267:6839968,16158245:1739108,331846,542696
(1,267:6839968,16158245:1739108,331846,0
k1,267:7242588,16158245:402620
x1,267:8176457,16158245
k1,267:8579076,16158245:402619
)
(1,267:6839968,16499485:1739108,259014,139786
x1,267:7425155,16499485
(1,267:7425155,16568555:208357,171306,0
x1,267:7592179,16568555
)
x1,267:7791799,16499485
(1,267:7791799,16499485:261886,153490,67152
(1,267:7791799,16499485:261886,153490,67152
x1,267:8053685,16499485
)
)
(1,267:8053685,16591305:271171,171306,47966
x1,267:8283238,16591305
)
x1,267:8579076,16499485
)
]
g1,267:8675334,16158245
[1,267:8675334,16158245:757186,914365,655077
(1,267:8675334,15541540:757186,235990,0
k1,267:8880230,15541540:204896
x1,267:9167667,15541540
k1,267:9432520,15541540:204895
)
(1,267:8675334,16158245:757186,518033,271353
(1,267:8675334,15689548:757186,49336,740050
x1,267:9432520,15689548
)
)
(1,267:8675334,16751652:757186,239828,0
k1,267:8675993,16751652:659
x1,267:9431861,16751652
k1,267:9432520,16751652:659
)
]
g1,267:9528778,16158245
x1,267:10096540,16158245
(1,267:10096540,16228725:267803,222560,0
x1,267:10331575,16228725
)
g1,267:10460601,16158245
(1,267:10460601,16158245:2046368,370021,139550
(1,267:10460601,16158246:220252,370022,123340
x1,267:10680853,16158246
)
[1,267:10680853,16158245:671107,342613,139550
(1,267:10732112,16158245:0,342613,0
x1,267:11013056,16158245
)
(1,267:10680853,16158245:671107,212420,139550
x1,267:10973275,16158245
(1,267:10973275,16228725:378685,212418,69070
x1,267:11167937,16228725
(1,267:11167937,16297795:151255,171306,0
x1,267:11286424,16297795
)
)
)
]
x1,267:11519352,16158245
g1,267:11615610,16158245
x1,267:11908032,16158245
(1,267:11908032,16228725:378685,212418,69070
x1,267:12102694,16228725
(1,267:12102694,16297795:151255,171306,0
x1,267:12221181,16297795
)
)
(1,267:12286717,16158246:220252,370022,123340
x1,267:12506969,16158246
)
)
(1,267:12506969,15910309:267803,222560,0
x1,267:12742004,15910309
)
g1,267:12903116,16158245
x1,267:13335789,16158245
g1,267:13464133,16158245
x1,267:13888725,16158245
(1,267:13888725,16228725:508338,212418,69070
x1,267:14083387,16228725
(1,267:14083387,16297795:280908,168565,0
x1,267:14288700,16297795
)
)
x1,267:14564455,16158245
)
$1,267:14564455,16158245
k1,267:18296676,16158245:3732221
)
g1,267:18952036,16158245
(1,267:18952036,16158245:-655360,914365,655077
g1,267:18952036,16158245
(1,267:18952036,16158245:0,481687,206440
[1,267:18952036,16158245:0,481687,206440
(1,61:18952036,16158245:0,481687,206440
r142,13:18952036,16158245:0,688127,206440
)
]
)
$1,267:18952036,16158245
(1,267:18952036,16158245:-655360,0,0
)
$1,267:18296676,16158245
)
g1,267:18296676,16158245
)
(1,275:4295387,18069929:14001289,863391,616712
g1,268:4295387,18069929
(1,268:4295387,18069929:1324547,863391,616712
g1,268:4295387,18069929
(1,267:4295387,18069929:0,481687,206440
[1,267:4295387,18069929:0,481687,206440
(1,61:4295387,18069929:0,481687,206440
r142,13:4295387,18069929:0,688127,206440
)
]
)
$1,268:4295387,18069929
(1,268:4295387,18069929:1324547,303457,0
(1,268:4295387,18069929:762659,303457,0
(1,268:4295387,18069929:762659,303457,0
x1,268:5058046,18069929
)
)
g1,268:5619934,18069929
)
$1,268:5619934,18069929
)
g1,268:5619934,18069929
(1,275:5619934,18069929:12676742,863391,616712
$1,275:5619934,18069929
(1,275:5619934,18069929:12676742,863391,616712
h1,275:5619934,18069929:0,0,0
x1,275:5931224,18069929
g1,275:6027482,18069929
(1,275:6027482,18069929:2043903,863391,616712
(1,275:6027482,17228739:414996,22201,1457902
x1,275:6442478,17228739
)
[1,271:6442478,18069929:1213911,811467,564787
(1,270:6442478,17740149:1213911,481687,206440
g1,269:6442478,17740149
(1,270:6442478,17740149:1213911,481687,206440
r142,13:6442478,17740149:0,688127,206440
g1,269:6723422,17740149
g1,269:6723423,17740149
$1,270:6723423,17740149
(1,270:6723423,17740149:336837,219272,0
(1,269:6723423,17740149:336837,219272,0
x1,269:7060260,17740149
)
)
(1,270:7060260,17810629:227430,212418,0
x1,270:7254922,17810629
)
$1,270:7287690,17740149
k1,270:7375445,17740149:87755
g1,270:7656389,17740149
)
g1,270:7656389,17740149
)
(1,271:6442478,18428276:1213911,481687,206440
g1,270:6442478,18428276
(1,271:6442478,18428276:1213911,481687,206440
r142,13:6442478,18428276:0,688127,206440
g1,270:6723422,18428276
g1,270:6723423,18428276
$1,271:6723423,18428276
x1,271:7148015,18428276
(1,271:7148015,18498756:227430,212418,0
x1,271:7342677,18498756
)
$1,271:7375445,18428276
g1,271:7375445,18428276
g1,271:7656389,18428276
)
g1,271:7656389,18428276
)
]
(1,275:7656389,17228739:414996,22201,1457902
x1,275:8071385,17228739
)
)
g1,275:8231815,18069929
x1,275:8664488,18069929
g1,275:8824918,18069929
(1,275:8824918,18069929:9471758,863391,616712
(1,275:8824918,17228739:414996,22201,1457902
x1,275:9239914,17228739
)
[1,275:9239914,18069929:8641766,811467,564787
(1,274:9239914,17740149:8641766,481687,206440
g1,272:9239914,17740149
(1,274:9239914,17740149:8641766,481687,206440
r142,13:9239914,17740149:0,688127,206440
g1,272:9520858,17740149
g1,272:9520859,17740149
$1,274:9520859,17740149
x1,274:10432213,17740149
(1,274:10432213,17810629:306174,148692,0
x1,274:10705619,17810629
)
x1,274:11140714,17740149
(1,274:11140714,17810629:278592,239828,0
x1,274:11374547,17810629
)
x1,274:11639558,17740149
(1,274:11639558,17740149:336837,219272,0
(1,272:11639558,17740149:336837,219272,0
x1,272:11976395,17740149
)
)
(1,274:11976395,17810629:227430,212418,0
x1,274:12171057,17810629
)
x1,274:12371217,17740149
g1,274:12467475,17740149
x1,274:13424839,17740149
g1,274:13553183,17740149
x1,274:13985856,17740149
g1,274:14114200,17740149
(1,274:14114200,17740149:319315,219272,95931
(1,273:14114200,17740149:319315,219272,95931
x1,273:14433515,17740149
)
)
(1,274:14433515,17870615:366532,239828,67152
x1,274:14754889,17870615
)
g1,274:14896305,17740149
(1,274:14896305,17740149:1481332,370021,123341
(1,274:14896305,17740150:220252,370022,123340
x1,274:15116557,17740150
)
(1,274:15116557,17740149:336837,219272,0
(1,273:15116557,17740149:336837,219272,0
x1,273:15453394,17740149
)
)
(1,274:15453394,17810629:227430,212418,0
x1,274:15648056,17810629
)
x1,274:15848216,17740149
g1,274:15944474,17740149
x1,274:16157385,17740149
(1,274:16157385,17740150:220252,370022,123340
x1,274:16377637,17740150
)
)
g1,274:16473895,17740149
x1,274:17315259,17740149
(1,274:17315259,17810629:227430,212418,0
x1,274:17509921,17810629
)
$1,274:17542689,17740149
k1,274:17600736,17740149:58047
g1,274:17881680,17740149
)
g1,274:17881680,17740149
)
(1,275:9239914,18428276:8641766,481687,206440
g1,274:9239914,18428276
(1,275:9239914,18428276:8641766,481687,206440
r142,13:9239914,18428276:0,688127,206440
g1,274:9520858,18428276
g1,274:9520859,18428276
$1,275:9520859,18428276
(1,275:9520859,18428276:7459418,435256,172680
[1,275:9520859,18008916:174735,0,592040
(1,275:9520859,18008916:174735,0,296020
x1,275:9695594,18008916
)
(1,275:9520859,18304936:174735,0,296020
x1,275:9695594,18304936
)
]
x1,275:9996580,18428276
(1,275:9996580,18498756:227430,212418,0
x1,275:10191242,18498756
)
x1,275:10626337,18428276
(1,275:10626337,18498756:278592,239828,0
x1,275:10860170,18498756
)
x1,275:11125181,18428276
(1,275:11125181,18428276:336837,219272,0
(1,274:11125181,18428276:336837,219272,0
x1,274:11462018,18428276
)
)
x1,275:11629410,18428276
g1,275:11725668,18428276
x1,275:12158831,18428276
g1,275:12287175,18428276
x1,275:12727679,18428276
g1,275:12856023,18428276
(1,275:12856023,18428276:392321,411963,169822
(1,275:12856023,18428276:392321,411963,169822
h1,275:12856023,18428276:78643,0,0
[1,275:12934666,18428276:235035,411963,169822
(1,275:12934666,18238873:235035,222560,0
x1,275:13169701,18238873
)
(1,275:12934666,18598097:235035,222560,0
x1,275:13169701,18598097
)
]
h1,275:13169701,18428276:78643,0,0
)
)
x1,275:14007969,18428276
(1,275:14007969,18498756:306174,148692,0
x1,275:14281375,18498756
)
x1,275:14716470,18428276
(1,275:14716470,18498756:278592,239828,0
x1,275:14950303,18498756
)
x1,275:15215314,18428276
(1,275:15215314,18428276:336837,219272,0
(1,274:15215314,18428276:336837,219272,0
x1,274:15552151,18428276
)
)
x1,275:15719543,18428276
g1,275:15815801,18428276
x1,275:16537739,18428276
(1,275:16537739,18215580:267803,222560,0
x1,275:16772774,18215580
)
[1,275:16805542,18008916:174735,0,592040
(1,275:16805542,18008916:174735,0,296020
x1,275:16980277,18008916
)
(1,275:16805542,18304936:174735,0,296020
x1,275:16980277,18304936
)
]
)
g1,275:17076535,18428276
x1,275:17600736,18428276
$1,275:17600736,18428276
g1,275:17600736,18428276
g1,275:17881680,18428276
)
g1,275:17881680,18428276
)
]
(1,275:17881680,17228739:414996,22201,1457902
x1,275:18296676,17228739
)
)
)
$1,275:18296676,18069929
g1,275:18296676,18069929
)
g1,275:18952036,18069929
)
(1,277:4295387,19561544:14001289,481687,206440
g1,276:4295387,19561544
(1,276:4295387,19561544:1324547,481687,206440
k1,276:5619934,19561544:1324547
(1,267:5619934,19561544:0,481687,206440
[1,267:5619934,19561544:0,481687,206440
(1,61:5619934,19561544:0,481687,206440
r142,13:5619934,19561544:0,688127,206440
)
]
)
$1,276:5619934,19561544
h1,276:5619934,19561544:0,0,0
$1,276:5619934,19561544
)
g1,276:5619934,19561544
(1,277:5619934,19561544:12676742,481687,206440
$1,277:5619934,19561544
(1,277:5619934,19561544:8746735,370022,139550
h1,277:5619934,19561544:0,0,0
(1,277:5619934,19561544:336837,219272,0
(1,276:5619934,19561544:336837,219272,0
x1,276:5956771,19561544
)
)
(1,277:5956771,19632024:428080,212418,69070
x1,277:6151433,19632024
(1,277:6151433,19701094:200650,158972,0
x1,277:6319315,19701094
)
)
g1,277:6545281,19561544
x1,277:6985785,19561544
g1,277:7146215,19561544
[1,277:7146215,19561544:720502,342613,139550
(1,277:7197474,19561544:0,342613,0
x1,277:7478418,19561544
)
(1,277:7146215,19561544:720502,212420,139550
x1,277:7438637,19561544
(1,277:7438637,19632024:428080,212418,69070
x1,277:7633299,19632024
(1,277:7633299,19701094:200650,158972,0
x1,277:7801181,19701094
)
)
)
]
x1,277:8034109,19561544
g1,276:8194539,19561544
g1,277:8290797,19561544
x1,277:8583219,19561544
(1,277:8583219,19632024:378685,212418,69070
x1,277:8777881,19632024
(1,277:8777881,19701094:151255,171306,0
x1,277:8896368,19701094
)
)
g1,277:9122334,19561544
x1,277:9555007,19561544
g1,277:9715437,19561544
(1,277:9715437,19561544:1016585,337131,0
(1,276:9715437,19561544:1016585,337131,0
x1,276:10344869,19561544
x1,276:10732022,19561544
)
)
x1,277:10952274,19561544
(1,277:10952274,19561544:336837,219272,0
(1,276:10952274,19561544:336837,219272,0
x1,276:11289111,19561544
)
)
(1,277:11289111,19632024:378685,212418,69070
x1,277:11483773,19632024
(1,277:11483773,19701094:151255,171306,0
x1,277:11602260,19701094
)
)
x1,277:12055440,19561544
g1,276:12215870,19561544
g1,277:12312128,19561544
x1,277:12736720,19561544
(1,277:12736720,19632024:428080,212418,69070
x1,277:12931382,19632024
(1,277:12931382,19701094:200650,158972,0
x1,277:13099264,19701094
)
)
g1,277:13325230,19561544
x1,277:13757903,19561544
g1,277:13918333,19561544
x1,277:14366669,19561544
)
$1,277:14366669,19561544
k1,277:18296676,19561544:3930007
)
g1,277:18952036,19561544
)
]
)
(1,278:18002311,20203542:1002392,370022,123340
(1,278:18002311,20203542:1002392,370022,123340
x1,278:18784451,20203542
x1,278:19004703,20203542
)
)
(1,280:3587359,20891670:15417344,342613,95931
x1,280:4862864,20891670
k1,279:5109993,20891670:247129
x1,279:5512320,20891670
x1,279:5747744,20891670
k1,279:5994872,20891670:247128
x1,279:7354073,20891670
k1,279:7601202,20891670:247129
x1,279:8383342,20891670
k1,279:8630470,20891670:247128
x1,279:11383624,20891670
k1,279:11630695,20891670:247071
x1,279:13422569,20891670
x1,279:14204708,20891670
k1,279:14451837,20891670:247129
x1,279:14953033,20891670
k1,279:15200161,20891670:247128
x1,279:15450759,20891670
x1,279:16901487,20891670
x1,279:17562242,20891670
k1,279:17809371,20891670:247129
x1,279:18769279,20891670
x1,279:19004703,20891670
k1,279:19004703,20891670:0
)
(1,280:3587359,21579798:15417344,342613,95931
x1,280:4369499,21579798
g1,279:4559405,21579798
x1,279:6715918,21579798
k1,280:19004703,21579798:12288785
g1,280:19004703,21579798
)
(1,287:3587359,23480342:15417344,502499,0
(1,287:3587359,23480342:0,0,0
g1,287:3587359,23480342
)
x1,287:5896849,23480342
g1,287:5896849,23480342
k1,287:19004703,23480342:13107854
)
(1,331:3587359,24659990:15417344,494458,0
(1,331:3587359,24659990:0,0,0
g1,331:3587359,24659990
)
x1,331:6885769,24659990
g1,331:6885769,24659990
k1,331:19004703,24659990:12118934
)
(1,336:3587359,25675798:15417344,342613,95931
x1,336:4102261,25675798
k1,332:4605610,25675798:503349
x1,332:5519999,25675798
k1,332:6023347,25675798:503348
x1,332:7385583,25675798
x1,332:7499623,25675798
k1,332:8159691,25675798:660068
x1,332:8674593,25675798
k1,332:9177942,25675798:503349
x1,332:10092331,25675798
k1,332:10595679,25675798:503348
x1,332:11957915,25675798
x1,332:12071955,25675798
k1,332:12732023,25675798:660068
x1,332:13134350,25675798
x1,332:13369774,25675798
k1,332:13873123,25675798:503349
x1,332:14996899,25675798
x1,332:15766901,25675798
k1,332:16270249,25675798:503348
x1,332:16551193,25675798
k1,332:17054542,25675798:503349
x1,332:17677122,25675798
x1,332:19004703,25675798
k1,336:19004703,25675798:0
)
(1,336:3587359,26363926:15417344,342613,95931
x1,336:5759046,26363926
k1,332:6051849,26363926:292803
x1,332:7880432,26363926
x1,332:8994909,26363926
k1,332:9287609,26363926:292700
x1,332:11079483,26363926
x1,332:11861622,26363926
k1,332:12154426,26363926:292804
x1,332:12655622,26363926
k1,332:12948425,26363926:292803
x1,332:14171069,26363926
k1,332:14463873,26363926:292804
x1,332:16256235,26363926
k1,332:16549038,26363926:292803
x1,332:19004703,26363926
k1,332:19004703,26363926:0
)
(1,336:3587359,27052054:15417344,342613,95931
x1,336:3898649,27052054
x1,332:4179592,27052054
k1,332:4380157,27052054:200565
x1,332:5374718,27052054
x1,332:6893478,27052054
k1,332:7094044,27052054:200566
x1,332:7876184,27052054
k1,332:8076749,27052054:200565
x1,332:10844192,27052054
k1,332:11044757,27052054:200565
x1,332:11500435,27052054
k1,332:11701001,27052054:200566
x1,332:13234935,27052054
k1,332:13435500,27052054:200565
x1,332:14549977,27052054
k1,332:14750531,27052054:200554
x1,332:15843960,27052054
k1,332:16044526,27052054:200566
x1,332:16826666,27052054
k1,332:17027231,27052054:200565
x1,332:17649811,27052054
x1,332:19004703,27052054
k1,332:19004703,27052054:0
)
(1,336:3587359,27740182:15417344,342613,95931
x1,336:4027863,27740182
x1,332:4638303,27740182
k1,332:5065854,27740182:427551
x1,332:5627742,27740182
x1,332:5908685,27740182
x1,332:7427445,27740182
k1,332:7854997,27740182:427552
x1,332:8166287,27740182
x1,332:9244544,27740182
x1,332:10049686,27740182
k1,332:10477237,27740182:427551
x1,332:12880042,27740182
k1,332:13426414,27740182:546372
x1,332:14390629,27740182
k1,332:14818181,27740182:427552
x1,332:16352115,27740182
x1,332:18121474,27740182
k1,332:18549025,27740182:427551
x1,332:19004703,27740182
k1,332:19004703,27740182:0
)
(1,336:3587359,28428310:15417344,342613,95931
x1,336:4685195,28428310
k1,332:5035360,28428310:350165
x1,332:8422348,28428310
k1,332:8772676,28428310:350328
x1,332:9243526,28428310
x1,332:9729548,28428310
k1,332:10079875,28428310:350327
x1,332:10994264,28428310
k1,332:11344592,28428310:350328
x1,332:13136466,28428310
x1,332:13918605,28428310
k1,332:14268932,28428310:350327
x1,332:15081418,28428310
k1,332:15431746,28428310:350328
x1,332:16479657,28428310
k1,332:16829984,28428310:350327
x1,332:18265049,28428310
x1,332:18545992,28428310
x1,332:19004703,28428310
k1,332:19004703,28428310:0
)
(1,336:3587359,29116438:15417344,342613,95931
x1,336:4369499,29116438
k1,332:4862776,29116438:493277
x1,332:7004117,29116438
k1,332:7497394,29116438:493277
x1,332:7953072,29116438
k1,332:8446349,29116438:493277
x1,332:11145270,29116438
k1,332:11638548,29116438:493278
x1,332:12481380,29116438
k1,332:12974657,29116438:493277
x1,332:13919392,29116438
k1,332:14412669,29116438:493277
x1,332:16203271,29116438
k1,332:16696548,29116438:493277
x1,332:17729286,29116438
k1,332:18222563,29116438:493277
x1,332:19004703,29116438
k1,332:19004703,29116438:0
)
(1,336:3587359,29804566:15417344,342613,95931
x1,336:5724392,29804566
k1,332:5872666,29804566:148274
x1,332:7665028,29804566
k1,332:7813301,29804566:148273
x1,332:9942504,29804566
x1,332:10431562,29804566
k1,332:10579836,29804566:148274
x1,332:11331630,29804566
k1,332:11479903,29804566:148273
x1,332:12102482,29804566
x1,332:13271776,29804566
k1,332:13420050,29804566:148274
x1,332:14513479,29804566
k1,332:14661752,29804566:148273
x1,332:15284332,29804566
x1,332:16639224,29804566
k1,332:16787498,29804566:148274
x1,332:19004703,29804566
k1,332:19004703,29804566:0
)
(1,336:3587359,30492694:15417344,342613,95931
x1,336:7010763,30492694
k1,332:7549156,30492694:538393
x1,332:7928968,30492694
k1,332:8467361,30492694:538393
x1,332:9606310,30492694
k1,332:10144703,30492694:538393
x1,332:10987535,30492694
x1,332:11268478,30492694
x1,332:11815192,30492694
x1,332:13212568,30492694
k1,332:13750961,30492694:538393
x1,332:15034297,30492694
x1,332:16021516,30492694
x1,332:16727790,30492694
k1,332:17440424,30492694:712634
x1,332:18723760,30492694
x1,332:19004703,30492694
k1,332:19004703,30492694:0
)
(1,336:3587359,31180822:15417344,342613,95931
x1,336:3898649,31180822
x1,332:4194766,31180822
x1,332:4475709,31180822
x1,332:4756653,31180822
k1,332:5083437,31180822:326784
x1,332:6609540,31180822
x1,332:7318850,31180822
k1,332:7714073,31180822:395223
x1,332:8442863,31180822
k1,333:7714073,31180822:-15174
x1,333:9658163,31180822
k1,333:10053385,31180822:395222
x1,333:12166341,31180822
k1,334:12492987,31180822:326646
x1,334:13305473,31180822
x1,334:14531151,31180822
k1,334:14857936,31180822:326785
x1,334:15450170,31180822
k1,334:15776954,31180822:326784
x1,334:16027552,31180822
x1,334:17538971,31180822
x1,334:17774395,31180822
k1,334:18101179,31180822:326784
x1,334:19004703,31180822
k1,334:19004703,31180822:0
)
(1,336:3587359,31868950:15417344,342613,95931
x1,336:4058209,31868950
x1,334:6738921,31868950
k1,334:7112940,31868950:374019
x1,334:7614136,31868950
x1,334:8069813,31868950
k1,334:8443832,31868950:374019
x1,334:8945028,31868950
k1,334:9319047,31868950:374019
x1,334:10063010,31868950
x1,334:11551425,31868950
k1,334:11925443,31868950:374018
x1,334:13170602,31868950
x1,334:14127475,31868950
k1,334:14501494,31868950:374019
x1,334:17526389,31868950
k1,335:14501494,31868950:-15174
x1,335:17954754,31868950
k1,335:18328773,31868950:374019
x1,335:19004703,31868950
k1,335:19004703,31868950:0
)
(1,336:3587359,32557078:15417344,342613,95931
x1,336:6062993,32557078
k1,335:6294207,32557078:231214
x1,335:6886441,32557078
x1,335:7167384,32557078
x1,335:7562368,32557078
k1,335:7793581,32557078:231213
x1,335:10089686,32557078
k1,335:10320900,32557078:231214
x1,335:10913134,32557078
k1,335:11144348,32557078:231214
x1,335:12802701,32557078
k1,335:13033915,32557078:231214
x1,335:14127345,32557078
k1,335:14358558,32557078:231213
x1,335:15262082,32557078
k1,335:15493296,32557078:231214
x1,335:19004703,32557078
k1,335:19004703,32557078:0
)
(1,336:3587359,33245206:15417344,342613,95931
x1,336:4369499,33245206
g1,335:4559405,33245206
x1,335:4870695,33245206
x1,335:5948952,33245206
x1,335:6754094,33245206
g1,335:6944000,33245206
x1,335:9073203,33245206
x1,335:9498534,33245206
k1,336:19004703,33245206:9506169
g1,336:19004703,33245206
)
(1,339:3587359,33933334:15417344,342613,95931
h1,337:3587359,33933334:786432,0,0
x1,337:7431088,33933334
k1,337:7961885,33933334:530797
x1,337:9179733,33933334
k1,337:9596901,33933334:417168
x1,337:10412422,33933334
x1,337:11372330,33933334
k1,337:11789498,33933334:417168
x1,337:12711717,33933334
k1,337:13128885,33933334:417168
x1,337:14252661,33933334
k1,337:14669828,33933334:417167
x1,337:15171024,33933334
k1,337:15588192,33933334:417168
x1,337:15899482,33933334
x1,337:16165253,33933334
k1,337:16582421,33933334:417168
x1,337:18017486,33933334
x1,337:18298429,33933334
x1,337:19004703,33933334
k1,337:19004703,33933334:0
)
(1,339:3587359,34621462:15417344,342613,95931
x1,339:5230048,34621462
x1,337:5344088,34621462
k1,337:5888164,34621462:544076
x1,337:6670304,34621462
k1,337:7096325,34621462:426021
x1,337:8660605,34621462
x1,337:8865683,34621462
k1,337:9291703,34621462:426020
x1,337:11594073,34621462
k1,337:12019855,34621462:425782
x1,337:12612089,34621462
x1,337:13101147,34621462
k1,337:13527168,34621462:426021
x1,337:14339654,34621462
k1,337:14765674,34621462:426020
x1,337:16451338,34621462
x1,337:16656416,34621462
k1,337:17082437,34621462:426021
x1,337:17758367,34621462
k1,337:18184387,34621462:426020
x1,337:19004703,34621462
k1,337:19004703,34621462:0
)
(1,339:3587359,35309590:15417344,342613,95931
x1,339:6617539,35309590
k1,337:6792390,35309590:174851
x1,337:8387016,35309590
k1,337:8561868,35309590:174852
x1,337:9382184,35309590
k1,337:9557035,35309590:174851
x1,337:10415040,35309590
x1,337:12427165,35309590
x1,337:12791803,35309590
k1,337:12971673,35309590:179870
x1,337:14095448,35309590
x1,337:14391564,35309590
k1,337:14566416,35309590:174852
x1,337:15310379,35309590
x1,337:15591322,35309590
k1,337:15766173,35309590:174851
x1,337:17151412,35309590
k1,337:17326264,35309590:174852
x1,337:17797114,35309590
k1,337:17971965,35309590:174851
x1,337:19004703,35309590
k1,337:19004703,35309590:0
)
(1,339:3587359,35997718:15417344,342613,95931
x1,339:6002301,35997718
x1,337:6283244,35997718
k1,337:6439343,35997718:156099
x1,337:8103765,35997718
k1,337:8259865,35997718:156100
x1,337:9011659,35997718
k1,337:9167758,35997718:156099
x1,337:9980244,35997718
k1,337:10136344,35997718:156100
x1,337:11969430,35997718
x1,337:12895957,35997718
x1,337:13131381,35997718
k1,337:13287480,35997718:156099
x1,337:13568424,35997718
x1,337:13849367,35997718
x1,337:14305043,35997718
k1,337:14461143,35997718:156100
x1,337:15714132,35997718
k1,337:15881500,35997718:167368
x1,337:16449262,35997718
x1,337:16654340,35997718
k1,337:16810440,35997718:156100
x1,337:17653272,35997718
k1,337:17809371,35997718:156099
x1,337:18769279,35997718
x1,337:19004703,35997718
k1,337:19004703,35997718:0
)
(1,339:3587359,36685846:15417344,342613,95931
x1,339:4501748,36685846
k1,337:4791989,36685846:290241
x1,337:6788942,36685846
k1,337:7079184,36685846:290242
x1,337:7390474,36685846
x1,337:7671417,36685846
k1,337:7961658,36685846:290241
x1,337:10118172,36685846
k1,337:10408414,36685846:290242
x1,337:11190554,36685846
k1,337:11480795,36685846:290241
x1,337:12103375,36685846
x1,337:14244715,36685846
k1,337:14534957,36685846:290242
x1,337:16410526,36685846
k1,337:16700767,36685846:290241
x1,337:18268082,36685846
x1,337:19004703,36685846
k1,337:19004703,36685846:0
)
(1,339:3587359,37373974:15417344,342613,95931
x1,339:5379233,37373974
x1,337:6161372,37373974
k1,337:6440395,37373974:279023
x1,337:6896073,37373974
k1,337:7175095,37373974:279022
x1,337:7742857,37373974
x1,337:10250598,37373974
x1,337:11969152,37373974
x1,337:12940220,37373974
k1,337:13219243,37373974:279023
x1,337:15227062,37373974
k1,337:15506084,37373974:279022
x1,337:15976934,37373974
x1,337:16683208,37373974
x1,337:18133447,37373974
k1,337:18412470,37373974:279023
x1,337:18723760,37373974
x1,337:19004703,37373974
k1,337:19004703,37373974:0
)
(1,339:3587359,38062102:15417344,370022,123340
x1,339:5478103,38062102
k1,337:5830816,38062102:352713
x1,337:5990376,38062102
x1,337:6893900,38062102
k1,337:7246777,38062102:352877
x1,337:7717627,38062102
k1,337:8070505,38062102:352878
x1,337:8670569,38062102
x1,337:8830129,38062102
k1,337:9183006,38062102:352877
x1,337:10306782,38062102
x1,337:10625902,38062102
k1,337:11060265,38062102:434363
x1,337:13231952,38062102
x1,337:13345992,38062102
k1,337:13780354,38062102:434362
x1,337:14524317,38062102
x1,337:16012732,38062102
k1,337:16365610,38062102:352878
x1,337:16821288,38062102
k1,337:17174165,38062102:352877
x1,337:18184387,38062102
x1,337:19004703,38062102
k1,338:19004703,38062102:0
)
(1,339:3587359,38750230:15417344,370022,123340
x1,339:5044939,38750230
x1,338:7315493,38750230
k1,338:7562560,38750230:247067
x1,338:8033410,38750230
k1,338:8280478,38750230:247068
x1,338:9062618,38750230
k1,338:9309685,38750230:247067
x1,338:10424162,38750230
k1,338:10671172,38750230:247010
x1,338:11415135,38750230
x1,338:12375043,38750230
k1,338:12622110,38750230:247067
x1,338:13464942,38750230
k1,338:13712009,38750230:247067
x1,338:14023299,38750230
x1,338:14289070,38750230
k1,338:14536138,38750230:247068
x1,338:14786736,38750230
x1,338:17277542,38750230
k1,338:17524609,38750230:247067
x1,338:17684169,38750230
x1,338:19004703,38750230
k1,338:19004703,38750230:0
)
(1,339:3587359,39438358:15417344,370022,123340
x1,339:4058209,39438358
k1,338:4313935,39438358:255726
x1,338:4913999,39438358
x1,338:5073559,39438358
k1,338:5329286,39438358:255727
x1,338:6453062,39438358
x1,338:6772182,39438358
k1,338:7060818,39438358:288636
x1,338:7964342,39438358
k1,338:8220069,39438358:255727
x1,338:8622396,39438358
x1,338:8857820,39438358
k1,338:9113546,39438358:255726
x1,338:10176630,39438358
k1,338:10432356,39438358:255726
x1,338:10933552,39438358
k1,338:11189279,39438358:255727
x1,338:12817286,39438358
k1,338:13073012,39438358:255726
x1,338:13987401,39438358
k1,338:14243128,39438358:255727
x1,338:15465772,39438358
k1,338:15721498,39438358:255726
x1,338:16192348,39438358
k1,338:16448075,39438358:255727
x1,338:17260561,39438358
k1,338:17516287,39438358:255726
x1,338:19004703,39438358
k1,338:19004703,39438358:0
)
(1,339:3587359,40126486:15417344,342613,0
x1,339:3989686,40126486
x1,338:4931385,40126486
k1,339:19004703,40126486:14073318
g1,339:19004703,40126486
)
(1,351:3587359,42027030:15417344,494458,140699
(1,351:3587359,42027030:0,0,0
g1,351:3587359,42027030
)
x1,351:5476760,42027030
x1,351:7064660,42027030
g1,351:7305860,42027030
x1,351:7908860,42027030
x1,351:9949009,42027030
g1,351:9949009,42027030
k1,351:19004703,42027030:9055694
)
(1,353:3587359,43042838:15417344,342613,95931
x1,353:4284336,43042838
g1,352:4474242,43042838
x1,352:5780093,43042838
x1,352:7017910,43042838
g1,352:7207816,43042838
x1,352:7678666,43042838
x1,352:9048731,43042838
g1,352:9238637,43042838
x1,352:9621484,43042838
g1,352:9811390,43042838
x1,352:12006080,43042838
k1,353:19004703,43042838:6998623
g1,353:19004703,43042838
)
(1,358:3587359,44943382:15417344,502499,140699
(1,358:3587359,44943382:0,0,0
g1,358:3587359,44943382
)
x1,358:4451659,44943382
x1,358:5577259,44943382
x1,358:8692759,44943382
x1,358:9239478,44943382
g1,358:9239478,44943382
k1,358:19004703,44943382:9765225
)
(1,361:3587359,45959190:15417344,342613,95931
x1,361:4683823,45959190
k1,360:5140636,45959190:456813
x1,360:5542963,45959190
x1,360:6325102,45959190
k1,360:6781916,45959190:456814
x1,360:7164763,45959190
k1,360:7621576,45959190:456813
x1,360:8778733,45959190
x1,360:10077242,45959190
k1,360:10534056,45959190:456814
x1,360:10845346,45959190
x1,360:11126289,45959190
k1,360:11583102,45959190:456813
x1,360:12365242,45959190
k1,360:12822055,45959190:456813
x1,360:14931582,45959190
k1,360:15388396,45959190:456814
x1,360:16366317,45959190
k1,360:16823130,45959190:456813
x1,360:18708587,45959190
x1,360:19004703,45959190
k1,360:19004703,45959190:0
)
(1,361:3587359,46647318:15417344,370022,123340
x1,361:4490883,46647318
k1,360:4796084,46647318:305201
x1,360:5767152,46647318
x1,360:7779277,46647318
x1,360:7984355,46647318
k1,360:8289557,46647318:305202
x1,360:10414746,46647318
k1,360:10719947,46647318:305201
x1,360:11175625,46647318
k1,360:11480826,46647318:305201
x1,360:12946237,46647318
k1,360:13251439,46647318:305202
x1,360:15314469,46647318
x1,360:17795978,46647318
k1,360:18101179,46647318:305201
x1,360:19004703,46647318
k1,360:19004703,46647318:0
)
(1,361:3587359,47335446:15417344,370022,123340
x1,361:5696886,47335446
g1,360:5886792,47335446
x1,360:7776067,47335446
g1,360:7965973,47335446
x1,360:9750505,47335446
g1,360:9940411,47335446
x1,360:10304072,47335446
x1,360:12726356,47335446
g1,360:12916262,47335446
x1,360:13371940,47335446
g1,360:13561846,47335446
x1,360:15027257,47335446
g1,360:15217163,47335446
x1,360:17943395,47335446
k1,361:19004703,47335446:1061308
g1,361:19004703,47335446
)
]
]
k1,398:19004703,47722009:-16596992
)
k1,398:19594527,47722009:589824
r1,398:19594527,47722009:0,44007424,0
k1,398:20184351,47722009:589824
(1,398:20184351,47722009:15417344,44007424,0
[1,398:20184351,47722009:15417344,44007424,0
[1,398:20184351,47362855:15417344,43648270,95931
(142,1:20184351,5545639:15417344,502499,0
(142,1:20184351,5545639:0,0,0
g142,1:20184351,5545639
)
(142,1:20184351,5545639:0,0,0
(142,1:20184351,5545639:0,0,0
(142,1:20184351,4693671:0,0,0
)
)
g142,1:20184351,5545639
)
x142,1:23516931,5545639
g142,1:23516931,5545639
k142,1:35601695,5545639:12084764
)
(142,13:20746239,6561447:14855456,342613,95931
(142,8:20746239,6561447:-561888,0,0
g142,8:20184351,6561447
g142,8:20184351,6561447
g142,8:20184351,6561447
(142,8:20184351,6561447:0,0,0
g142,8:20184351,6561447
g142,8:20184351,6561447
(142,8:20184351,6561447:0,0,0
(142,8:20184351,5873319:0,0,0
)
)
g142,8:20184351,6561447
)
g142,8:20184351,6561447
)
x142,8:20692399,6561447
k142,9:20876943,6561447:184544
x142,9:21438830,6561447
k142,9:21623373,6561447:184543
x142,9:22298324,6561447
x142,9:23243059,6561447
k142,9:23429390,6561447:186331
k142,10:23487722,6561447:58332
x142,10:24215045,6561447
k142,10:24399589,6561447:184544
x142,10:24870439,6561447
x142,10:25576713,6561447
x142,10:27437110,6561447
k142,10:27621653,6561447:184543
x142,10:28122849,6561447
k142,10:28307393,6561447:184544
x142,10:31648373,6561447
k142,10:31832916,6561447:184543
x142,10:33708485,6561447
k142,10:33893029,6561447:184544
x142,10:34735861,6561447
x142,10:35601695,6561447
k142,10:35601695,6561447:0
)
(142,13:20746239,7249575:14855456,370022,123340
x142,13:22325692,7249575
k142,10:22530632,7249575:204940
x142,10:22826749,7249575
x142,10:24257506,7249575
k142,10:24462446,7249575:204940
x142,10:25343454,7249575
k142,10:25555911,7249575:212457
k142,11:25648340,7249575:92429
x142,11:26010732,7249575
k142,12:25648340,7249575:-28976
x142,12:26250367,7249575
x142,12:27245129,7249575
x142,12:27484764,7249575
k142,12:27709779,7249575:225015
x142,12:29038348,7249575
k142,12:29263364,7249575:225016
x142,12:31449058,7249575
k142,12:31674073,7249575:225015
x142,12:32167832,7249575
k142,12:32392847,7249575:225015
x142,12:35601695,7249575
k142,12:35601695,7249575:0
)
(142,13:20746239,7937703:14855456,370022,123340
x142,13:21014850,7937703
x142,12:22924690,7937703
g142,12:23135350,7937703
x142,12:23403961,7937703
x142,12:24579821,7937703
g142,12:24790481,7937703
x142,12:26757687,7937703
x142,12:27795913,7937703
x142,12:28398916,7937703
g142,12:28609576,7937703
x142,12:28878187,7937703
x142,12:30395684,7937703
g142,12:30606344,7937703
x142,12:30903931,7937703
x142,12:31513788,7937703
g142,12:31703694,7937703
x142,12:32987030,7937703
k142,13:35601695,7937703:2614665
g142,13:35601695,7937703
)
(142,18:20746239,8625831:14855456,342613,95931
(142,14:20746239,8625831:-561888,0,0
g142,14:20184351,8625831
g142,14:20184351,8625831
g142,14:20184351,8625831
(142,14:20184351,8625831:0,0,0
g142,14:20184351,8625831
g142,14:20184351,8625831
(142,14:20184351,8625831:0,0,0
(142,14:20184351,7937703:0,0,0
)
)
g142,14:20184351,8625831
)
g142,14:20184351,8625831
)
x142,14:20692399,8625831
k142,15:21062438,8625831:370039
x142,15:21624325,8625831
k142,15:21994363,8625831:370038
x142,15:22669314,8625831
x142,15:23614049,8625831
k142,15:24074153,8625831:460104
k142,16:24502854,8625831:428701
x142,16:26266839,8625831
k142,16:26649500,8625831:382661
x142,16:27128771,8625831
x142,16:28007632,8625831
x142,16:29401981,8625831
k142,16:29784641,8625831:382660
x142,16:30053252,8625831
x142,16:32303751,8625831
k142,16:32763854,8625831:460103
x142,16:33059971,8625831
x142,16:34510208,8625831
k142,16:34880247,8625831:370039
x142,16:35601695,8625831
k142,16:35601695,8625831:0
)
(142,18:20746239,9313959:14855456,342613,95931
x142,18:23098533,9313959
g142,17:23288439,9313959
x142,17:26673470,9313959
g142,17:26863376,9313959
x142,17:27455610,9313959
x142,17:28351791,9313959
x142,17:28632734,9313959
x142,17:28746774,9313959
g142,17:28936680,9313959
x142,17:30220016,9313959
k142,18:35601695,9313959:5381679
g142,18:35601695,9313959
)
(142,28:20746239,10002087:14855456,342613,95931
(142,20:20746239,10002087:-561888,0,0
g142,20:20184351,10002087
g142,20:20184351,10002087
g142,20:20184351,10002087
(142,20:20184351,10002087:0,0,0
g142,20:20184351,10002087
g142,20:20184351,10002087
(142,20:20184351,10002087:0,0,0
(142,20:20184351,9313959:0,0,0
)
)
g142,20:20184351,10002087
)
g142,20:20184351,10002087
)
x142,20:20780010,10002087
k142,21:21228261,10002087:448251
x142,21:23178228,10002087
k142,21:23755650,10002087:577422
x142,21:24339563,10002087
k142,21:24787814,10002087:448251
x142,21:25258664,10002087
k142,21:25706915,10002087:448251
x142,21:28249115,10002087
k142,21:28826536,10002087:577421
x142,21:29418769,10002087
k142,21:29867020,10002087:448251
x142,21:30428907,10002087
k142,21:30877158,10002087:448251
x142,21:31240819,10002087
x142,21:32610884,10002087
k142,21:33188306,10002087:577422
x142,21:33763899,10002087
k142,21:34212150,10002087:448251
x142,21:34614477,10002087
x142,21:35601695,10002087
k142,21:35601695,10002087:0
)
(142,28:20746239,10690215:14855456,342613,95931
x142,28:21412869,10690215
k142,21:21736774,10690215:323905
x142,21:22729868,10690215
x142,21:23527180,10690215
x142,21:23982857,10690215
k142,21:24373760,10690215:390903
x142,21:24969419,10690215
k142,21:25293323,10690215:323904
x142,21:25861085,10690215
x142,21:26590363,10690215
k142,21:26981266,10690215:390903
x142,21:27884790,10690215
k142,21:28208695,10690215:323905
x142,21:28679545,10690215
k142,22:29003449,10690215:323904
x142,22:31566892,10690215
x142,22:32295681,10690215
x142,22:32576624,10690215
x142,22:32690664,10690215
k142,22:33081567,10690215:390903
k142,23:33416303,10690215:334736
x142,23:35601695,10690215
k142,23:35601695,10690215:0
)
(142,28:20746239,11378343:14855456,342613,95931
x142,28:21217089,11378343
x142,23:22204307,11378343
x142,23:23912974,11378343
k142,23:24042676,11378343:129702
x142,23:26108151,11378343
x142,23:27675466,11378343
x142,23:28412087,11378343
k142,23:28541789,11378343:129702
x142,23:29141854,11378343
x142,23:29752294,11378343
k142,23:29881995,11378343:129701
x142,23:30557925,11378343
k142,23:30687627,11378343:129702
x142,23:31409075,11378343
x142,23:33132915,11378343
k142,23:33262617,11378343:129702
x142,23:35601695,11378343
k142,24:35601695,11378343:0
)
(142,28:20746239,12066471:14855456,342613,95931
x142,28:21173434,12066471
x142,25:22603417,12066471
x142,25:23082688,12066471
k142,25:23417981,12066471:335293
x142,25:23926228,12066471
k142,25:24261521,12066471:335293
x142,25:25415650,12066471
x142,25:25836969,12066471
k142,25:26172262,12066471:335293
x142,25:29177697,12066471
k142,25:29512989,12066471:335292
x142,25:30057456,12066471
x142,25:30326067,12066471
x142,25:30565702,12066471
x142,25:32061467,12066471
k142,25:32396760,12066471:335293
x142,25:34494553,12066471
k142,25:34880247,12066471:385694
x142,25:35601695,12066471
k142,28:35601695,12066471:0
)
(142,28:20746239,12754599:14855456,342613,109635
x142,28:22150959,12754599
x142,28:22431903,12754599
x142,28:23996183,12754599
k142,26:24218318,12754599:222135
x142,26:25501654,12754599
k142,26:25723789,12754599:222135
k142,27:25829360,12754599:105571
x142,27:27003061,12754599
k142,27:27214431,12754599:211370
$142,27:27214431,12754599
x142,27:28524941,12754599
k142,27:28524941,12754599:0
x142,27:28787043,12754599
k142,27:28787043,12754599:0
x142,27:29049145,12754599
k142,27:29049145,12754599:0
x142,27:29311247,12754599
k142,27:29311247,12754599:0
x142,27:30097553,12754599
k142,27:30097553,12754599:0
x142,27:30359655,12754599
k142,27:30359655,12754599:0
x142,27:34291185,12754599
k142,27:34291185,12754599:0
x142,27:34553287,12754599
k142,27:34553287,12754599:0
x142,27:35339593,12754599
k142,27:35339593,12754599:0
x142,27:35601695,12754599
k142,28:35601695,12754599:0
)
(142,28:20746239,13442727:14855456,301499,109635
x142,28:22843055,13442727
g142,27:22843055,13442727
x142,27:23105157,13442727
g142,27:23105157,13442727
x142,27:25464075,13442727
$142,27:25464075,13442727
x142,27:25623635,13442727
k142,28:35601695,13442727:9978060
g142,28:35601695,13442727
)
(142,35:20746239,14130855:14855456,342613,95931
(142,29:20746239,14130855:-561888,0,0
g142,29:20184351,14130855
g142,29:20184351,14130855
g142,29:20184351,14130855
(142,29:20184351,14130855:0,0,0
g142,29:20184351,14130855
g142,29:20184351,14130855
(142,29:20184351,14130855:0,0,0
(142,29:20184351,13442727:0,0,0
)
)
g142,29:20184351,14130855
)
g142,29:20184351,14130855
)
x142,29:20776584,14130855
k142,30:21118910,14130855:342326
x142,30:22599004,14130855
k142,30:23017539,14130855:418535
x142,30:23488389,14130855
k142,30:23830715,14130855:342326
x142,30:25516379,14130855
k142,30:25934914,14130855:418535
x142,30:26838438,14130855
k142,30:27180764,14130855:342326
x142,30:27688812,14130855
k142,30:28031138,14130855:342326
x142,30:28598900,14130855
x142,30:29305174,14130855
k142,30:29723709,14130855:418535
k142,31:30095966,14130855:372257
x142,31:32281847,14130855
k142,31:32624173,14130855:342326
x142,31:34803691,14130855
k142,31:35146017,14130855:342326
x142,31:35601695,14130855
k142,31:35601695,14130855:0
)
(142,35:20746239,14818983:14855456,342613,95931
x142,35:21566555,14818983
k142,31:21944914,14818983:378359
x142,31:22802919,14818983
x142,31:24815044,14818983
x142,31:25460626,14818983
k142,31:25838984,14818983:378358
x142,31:27851110,14818983
k142,31:28229469,14818983:378359
x142,31:29839268,14818983
k142,31:30217626,14818983:378358
x142,31:32346829,14818983
x142,31:32612600,14818983
k142,31:32990959,14818983:378359
x142,31:34129908,14818983
k142,31:34508266,14818983:378358
x142,31:35601695,14818983
k142,32:35601695,14818983:0
)
(142,35:20746239,15507111:14855456,342613,95931
x142,35:22073821,15507111
k142,32:22288833,15507111:215012
x142,32:23863978,15507111
x142,32:24684294,15507111
k142,32:24899305,15507111:215011
x142,32:28471403,15507111
k142,32:28686415,15507111:215012
x142,32:29939405,15507111
k142,32:30166969,15507111:227564
k142,33:30279913,15507111:112944
x142,33:31033672,15507111
x142,33:31628846,15507111
k142,33:31863454,15507111:234608
x142,33:35601695,15507111
k142,33:35601695,15507111:0
)
(142,35:20746239,16195239:14855456,370022,123340
x142,35:22081661,16195239
x142,33:22763956,16195239
g142,33:22953862,16195239
x142,33:23515750,16195239
x142,33:24396758,16195239
x142,33:26773524,16195239
g142,34:26963430,16195239
x142,34:28246766,16195239
k142,35:35601695,16195239:7354929
g142,35:35601695,16195239
)
(142,41:20746239,16883367:14855456,342613,95931
(142,37:20746239,16883367:-561888,0,0
g142,37:20184351,16883367
g142,37:20184351,16883367
g142,37:20184351,16883367
(142,37:20184351,16883367:0,0,0
g142,37:20184351,16883367
g142,37:20184351,16883367
(142,37:20184351,16883367:0,0,0
(142,37:20184351,16195239:0,0,0
)
)
g142,37:20184351,16883367
)
g142,37:20184351,16883367
)
x142,37:20563185,16883367
k142,38:20184351,16883367:-45520
x142,38:20677225,16883367
k142,38:20968438,16883367:291213
x142,38:22781848,16883367
k142,38:23123715,16883367:341867
x142,38:23571071,16883367
k142,38:23862284,16883367:291213
x142,38:24225945,16883367
x142,38:25535318,16883367
k142,38:25877185,16883367:341867
x142,38:26452778,16883367
k142,38:26743991,16883367:291213
x142,38:27411599,16883367
k142,38:27753465,16883367:341866
x142,38:28329058,16883367
k142,38:28620272,16883367:291214
x142,38:29364235,16883367
x142,38:31607479,16883367
k142,38:31949345,16883367:341866
x142,38:32852869,16883367
k142,38:33144083,16883367:291214
x142,38:33705970,16883367
k142,38:33997183,16883367:291213
x142,38:34641788,16883367
x142,38:35601695,16883367
k142,38:35601695,16883367:0
)
(142,41:20746239,17571495:14855456,342613,0
x142,41:22384916,17571495
k142,39:22625687,17571495:240771
x142,39:23963451,17571495
k142,39:24204222,17571495:240771
x142,39:24708453,17571495
k142,39:24949224,17571495:240771
x142,39:25464126,17571495
x142,39:26914853,17571495
x142,39:29939258,17571495
k142,39:30180028,17571495:240770
x142,39:31831040,17571495
k142,39:32097244,17571495:266204
k142,40:32262653,17571495:165409
x142,40:35601695,17571495
k142,40:35601695,17571495:0
)
(142,41:20746239,18259623:14855456,342613,95931
x142,41:22481056,18259623
x142,40:23315865,18259623
x142,40:23555500,18259623
g142,40:23766160,18259623
x142,40:24390310,18259623
g142,40:24600970,18259623
x142,40:26755736,18259623
g142,40:26966396,18259623
x142,40:27328788,18259623
x142,40:27568423,18259623
x142,40:29346895,18259623
g142,40:29536801,18259623
x142,40:30820137,18259623
k142,41:35601695,18259623:4781558
g142,41:35601695,18259623
)
(142,47:20746239,18947751:14855456,342613,95931
(142,42:20746239,18947751:-561888,0,0
g142,42:20184351,18947751
g142,42:20184351,18947751
g142,42:20184351,18947751
(142,42:20184351,18947751:0,0,0
g142,42:20184351,18947751
g142,42:20184351,18947751
(142,42:20184351,18947751:0,0,0
(142,42:20184351,18259623:0,0,0
)
)
g142,42:20184351,18947751
)
g142,42:20184351,18947751
)
x142,42:20759944,18947751
k142,43:21061264,18947751:301320
x142,43:21728872,18947751
k142,43:22085898,18947751:357026
x142,43:22837691,18947751
x142,43:23428457,18947751
k142,43:23729777,18947751:301320
x142,43:24237825,18947751
k142,43:24539144,18947751:301319
x142,43:25106906,18947751
x142,43:26094124,18947751
k142,43:26451150,18947751:357026
x142,43:27019890,18947751
k142,43:27321210,18947751:301320
x142,43:27883097,18947751
k142,43:28184417,18947751:301320
x142,43:28776650,18947751
k142,43:29077969,18947751:301319
x142,43:30513034,18947751
k142,43:30870061,18947751:357027
x142,43:31773585,18947751
k142,43:32074904,18947751:301319
x142,43:32658817,18947751
k142,43:32960137,18947751:301320
x142,43:33991897,18947751
x142,43:35601695,18947751
k142,43:35601695,18947751:0
)
(142,47:20746239,19635879:14855456,342613,95931
x142,47:22751023,19635879
k142,44:23225748,19635879:474725
x142,44:25040626,19635879
x142,44:25468991,19635879
k142,44:25943715,19635879:474724
x142,44:26619645,19635879
k142,44:27094370,19635879:474725
x142,44:27818853,19635879
x142,44:28084624,19635879
x142,44:29515381,19635879
k142,44:29990105,19635879:474724
x142,44:30460955,19635879
x142,44:31827987,19635879
x142,44:32633129,19635879
k142,44:33107854,19635879:474725
x142,44:35601695,19635879
k142,44:35601695,19635879:0
)
(142,47:20746239,20324007:14855456,342613,95931
x142,47:24085281,20324007
k142,46:24482285,20324007:397004
x142,46:26217102,20324007
x142,46:27051911,20324007
x142,46:27291546,20324007
k142,46:27688551,20324007:397005
x142,46:28312701,20324007
k142,46:28709705,20324007:397004
x142,46:29136900,20324007
x142,46:29747147,20324007
x142,46:30982132,20324007
k142,46:31379137,20324007:397005
x142,46:32547556,20324007
x142,46:34043319,20324007
x142,46:34282954,20324007
k142,46:34679958,20324007:397004
x142,46:35601695,20324007
k142,46:35601695,20324007:0
)
(142,47:20746239,21012135:14855456,334488,95931
x142,47:23229716,21012135
g142,46:23419622,21012135
x142,46:24702958,21012135
k142,47:35601695,21012135:10898737
g142,47:35601695,21012135
)
(142,54:20746239,21700263:14855456,342613,95931
(142,48:20746239,21700263:-561888,0,0
g142,48:20184351,21700263
g142,48:20184351,21700263
g142,48:20184351,21700263
(142,48:20184351,21700263:0,0,0
g142,48:20184351,21700263
g142,48:20184351,21700263
(142,48:20184351,21700263:0,0,0
(142,48:20184351,21012135:0,0,0
)
)
g142,48:20184351,21700263
)
g142,48:20184351,21700263
)
x142,48:20768264,21700263
k142,49:21064210,21700263:295946
x142,49:22104290,21700263
x142,49:22810564,21700263
k142,49:23159531,21700263:348967
x142,49:23630381,21700263
k142,49:23926327,21700263:295946
x142,49:24653649,21700263
k142,49:24949595,21700263:295946
x142,49:25313256,21700263
x142,49:26330820,21700263
k142,49:26679787,21700263:348967
x142,49:27255380,21700263
k142,49:27551326,21700263:295946
x142,49:28218934,21700263
k142,49:28567900,21700263:348966
x142,49:29471424,21700263
k142,49:29767370,21700263:295946
x142,49:30275418,21700263
k142,49:30571365,21700263:295947
x142,49:32985329,21700263
k142,49:33334295,21700263:348966
k142,50:33612086,21700263:277791
x142,50:34454917,21700263
x142,50:35054982,21700263
x142,50:35601695,21700263
k142,50:35601695,21700263:0
)
(142,54:20746239,22388391:14855456,342613,95931
x142,54:21109900,22388391
x142,50:21788863,22388391
k142,50:22004974,22388391:216111
x142,50:22908498,22388391
k142,50:23124610,22388391:216112
x142,50:25190086,22388391
k142,50:25406197,22388391:216111
x142,50:26249029,22388391
x142,50:26924957,22388391
x142,50:28036594,22388391
k142,50:28252705,22388391:216111
x142,50:31130666,22388391
k142,50:31346777,22388391:216111
x142,50:31946842,22388391
x142,50:32557282,22388391
k142,50:32773394,22388391:216112
x142,50:33510015,22388391
k142,50:33726126,22388391:216111
x142,50:35601695,22388391
k142,50:35601695,22388391:0
)
(142,54:20746239,23076519:14855456,342613,95931
x142,54:22313554,23076519
x142,51:23209735,23076519
k142,51:23607522,23076519:397787
k142,52:23951605,23076519:344083
x142,52:24466507,23076519
k142,52:24795001,23076519:328494
x142,52:25433248,23076519
k142,53:24795001,23076519:-28976
x142,53:25701859,23076519
x142,53:25941494,23076519
x142,53:26181129,23076519
x142,53:26420764,23076519
x142,53:27705869,23076519
k142,53:28048860,23076519:342991
x142,53:28528133,23076519
k142,53:28871124,23076519:342991
x142,53:29633494,23076519
k142,53:29976485,23076519:342991
x142,53:31482435,23076519
k142,53:31825293,23076519:342858
x142,53:33560110,23076519
x142,53:34394919,23076519
x142,53:34634554,23076519
k142,53:34977545,23076519:342991
x142,53:35601695,23076519
k142,53:35601695,23076519:0
)
(142,54:20746239,23764647:14855456,342613,95931
x142,54:21173434,23764647
x142,53:21783681,23764647
x142,53:23018666,23764647
g142,53:23229326,23764647
x142,53:24397745,23764647
x142,53:25893508,23764647
x142,53:26292703,23764647
g142,53:26482609,23764647
x142,53:26778726,23764647
x142,53:28228963,23764647
g142,53:28418869,23764647
x142,53:29140317,23764647
g142,53:29330223,23764647
x142,53:30677286,23764647
g142,53:30867192,23764647
x142,53:31990968,23764647
x142,53:32271912,23764647
x142,53:33555248,23764647
g142,53:33745154,23764647
x142,53:35028490,23764647
k142,54:35601695,23764647:573205
g142,54:35601695,23764647
)
(142,65:20746239,24452775:14855456,342613,95931
(142,57:20746239,24452775:-561888,0,0
g142,57:20184351,24452775
g142,57:20184351,24452775
g142,57:20184351,24452775
(142,57:20184351,24452775:0,0,0
g142,57:20184351,24452775
g142,57:20184351,24452775
(142,57:20184351,24452775:0,0,0
(142,57:20184351,23764647:0,0,0
)
)
g142,57:20184351,24452775
)
g142,57:20184351,24452775
)
x142,57:20780010,24452775
k142,58:20939616,24452775:159606
x142,58:21501504,24452775
x142,58:23901272,24452775
k142,58:24070978,24452775:169706
x142,58:24518334,24452775
k142,58:24677941,24452775:159607
x142,58:25300521,24452775
x142,58:25756197,24452775
k142,58:25925903,24452775:169706
x142,58:26592533,24452775
k142,58:26752139,24452775:159606
x142,58:27154466,24452775
x142,58:28278241,24452775
x142,58:28688399,24452775
k142,58:28858105,24452775:169706
x142,58:29411672,24452775
k142,58:29571279,24452775:159607
x142,58:31181077,24452775
x142,58:31295117,24452775
k142,58:31464823,24452775:169706
x142,58:32040416,24452775
k142,58:32200022,24452775:159606
x142,58:35601695,24452775
k142,58:35601695,24452775:0
)
(142,65:20746239,25140903:14855456,342613,95931
x142,65:21321832,25140903
k142,58:21586910,25140903:265078
x142,58:23834461,25140903
k142,58:24137124,25140903:302663
x142,58:24584480,25140903
k142,59:24849558,25140903:265078
x142,59:26508301,25140903
k142,59:26810964,25140903:302663
x142,59:27281814,25140903
k142,59:27546892,25140903:265078
x142,59:28525790,25140903
k142,59:28828453,25140903:302663
x142,59:29299303,25140903
k142,59:29564381,25140903:265078
x142,59:30543279,25140903
k142,59:30845942,25140903:302663
x142,59:31224776,25140903
x142,59:31338816,25140903
k142,59:31603894,25140903:265078
x142,59:33091331,25140903
x142,59:33516662,25140903
k142,59:33819325,25140903:302663
x142,59:34327373,25140903
k142,59:34592451,25140903:265078
x142,59:35601695,25140903
k142,59:35601695,25140903:0
)
(142,65:20746239,25829031:14855456,342613,95931
x142,65:21193595,25829031
k142,59:21576597,25829031:383002
x142,59:23011662,25829031
k142,59:23491210,25829031:479548
x142,59:23938566,25829031
k142,59:24321568,25829031:383002
x142,59:25710136,25829031
x142,59:27350280,25829031
k142,59:27829829,25829031:479549
x142,59:28208663,25829031
k142,60:27829829,25829031:-45520
x142,60:28322703,25829031
k142,60:28705705,25829031:383002
x142,60:30785863,25829031
k142,60:31265411,25829031:479548
x142,60:31856177,25829031
k142,60:32239179,25829031:383002
x142,60:32936156,25829031
x142,60:33201927,25829031
x142,60:35601695,25829031
k142,60:35601695,25829031:0
)
(142,65:20746239,26517159:14855456,342613,95931
x142,65:21314979,26517159
k142,60:21699994,26517159:385015
x142,60:23464067,26517159
x142,60:23919743,26517159
k142,60:24402311,26517159:482568
x142,60:24977904,26517159
k142,60:25362919,26517159:385015
x142,60:27009916,26517159
k142,60:27492484,26517159:482568
x142,60:28396008,26517159
k142,60:28781022,26517159:385014
x142,60:29319416,26517159
k142,60:29704431,26517159:385015
x142,60:30175281,26517159
k142,60:30560296,26517159:385015
x142,60:32442718,26517159
k142,60:32925286,26517159:482568
k142,61:33384491,26517159:459205
x142,61:35601695,26517159
k142,65:35601695,26517159:0
)
(142,65:20746239,27205287:14855456,342613,95931
x142,65:22313554,27205287
x142,61:23050175,27205287
k142,61:23375901,27205287:325726
x142,61:25310890,27205287
k142,61:25636616,27205287:325726
x142,61:26092294,27205287
k142,61:26418021,27205287:325727
x142,61:27993166,27205287
x142,61:28813482,27205287
k142,61:29139208,27205287:325726
x142,61:30232638,27205287
k142,61:30558364,27205287:325726
x142,61:33085587,27205287
k142,61:33411313,27205287:325726
x142,61:34444051,27205287
x142,61:34808689,27205287
x142,61:35601695,27205287
k142,61:35601695,27205287:0
)
(142,65:20746239,27893415:14855456,342613,95931
x142,65:21604244,27893415
x142,62:23616369,27893415
x142,62:24261951,27893415
k142,62:24575492,27893415:313541
x142,62:25296940,27893415
x142,62:27358108,27893415
k142,62:27671649,27893415:313541
x142,62:28142499,27893415
k142,62:28456040,27893415:313541
x142,62:32358908,27893415
k142,62:32734266,27893415:375358
k142,63:33047893,27893415:313627
x142,63:33882702,27893415
x142,63:34223945,27893415
k142,63:34599303,27893415:375358
x142,63:35601695,27893415
k142,65:35601695,27893415:0
)
(142,65:20746239,28581543:14855456,342613,109635
x142,65:21589071,28581543
x142,65:21870015,28581543
x142,65:23844453,28581543
k142,63:24104295,28581543:259842
x142,63:25387631,28581543
k142,63:25647474,28581543:259843
k142,64:25804247,28581543:156773
x142,64:26977948,28581543
k142,64:27214431,28581543:236483
$142,64:27214431,28581543
x142,64:28524941,28581543
k142,64:28524941,28581543:0
x142,64:28787043,28581543
k142,64:28787043,28581543:0
x142,64:29049145,28581543
k142,64:29049145,28581543:0
x142,64:29311247,28581543
k142,64:29311247,28581543:0
x142,64:30097553,28581543
k142,64:30097553,28581543:0
x142,64:30359655,28581543
k142,64:30359655,28581543:0
x142,64:34291185,28581543
k142,64:34291185,28581543:0
x142,64:34553287,28581543
k142,64:34553287,28581543:0
x142,64:35339593,28581543
k142,64:35339593,28581543:0
x142,64:35601695,28581543
k142,65:35601695,28581543:0
)
(142,65:20746239,29269671:14855456,301499,109635
x142,65:22843055,29269671
g142,64:22843055,29269671
x142,64:23105157,29269671
g142,64:23105157,29269671
x142,64:25201973,29269671
$142,64:25201973,29269671
x142,64:25361533,29269671
k142,65:35601695,29269671:10240162
g142,65:35601695,29269671
)
(142,74:20746239,29957799:14855456,342613,95931
(142,66:20746239,29957799:-561888,0,0
g142,66:20184351,29957799
g142,66:20184351,29957799
g142,66:20184351,29957799
(142,66:20184351,29957799:0,0,0
g142,66:20184351,29957799
g142,66:20184351,29957799
(142,66:20184351,29957799:0,0,0
(142,66:20184351,29269671:0,0,0
)
)
g142,66:20184351,29957799
)
g142,66:20184351,29957799
)
x142,66:20759944,29957799
k142,67:20978265,29957799:218321
x142,67:22041349,29957799
k142,67:22273877,29957799:232528
x142,67:22849470,29957799
k142,67:23067790,29957799:218320
x142,67:24130873,29957799
k142,67:24363401,29957799:232528
x142,67:24742235,29957799
x142,67:24856275,29957799
k142,67:25074596,29957799:218321
x142,67:26479316,29957799
k142,67:26711844,29957799:232528
x142,67:27615368,29957799
k142,67:27833689,29957799:218321
x142,67:28425922,29957799
k142,67:28644242,29957799:218320
x142,67:29629993,29957799
k142,67:29862521,29957799:232528
k142,68:29982204,29957799:119683
x142,68:33682539,29957799
k142,68:33900860,29957799:218321
x142,68:34683000,29957799
x142,68:35601695,29957799
k142,68:35601695,29957799:0
)
(142,74:20746239,30645927:14855456,342613,95931
x142,74:21649763,30645927
k142,68:22003104,30645927:353341
x142,68:24075922,30645927
k142,68:24429262,30645927:353340
x142,68:25150710,30645927
x142,68:27211878,30645927
k142,68:27565219,30645927:353341
x142,68:28704168,30645927
k142,68:29057508,30645927:353340
x142,68:30632653,30645927
x142,68:31452969,30645927
k142,68:31806310,30645927:353341
x142,68:35601695,30645927
k142,69:35601695,30645927:0
)
(142,74:20746239,31334055:14855456,370022,123340
x142,74:21999229,31334055
k142,69:22473696,31334055:474467
k142,70:22921900,31334055:448204
x142,70:24401809,31334055
x142,70:24641444,31334055
k142,70:25033247,31334055:391803
x142,70:27188013,31334055
k142,70:27579817,31334055:391804
x142,70:28748236,31334055
x142,70:30243999,31334055
x142,70:30643194,31334055
k142,70:31117660,31334055:474466
x142,70:31398604,31334055
x142,70:32279612,31334055
x142,70:32841500,31334055
x142,70:33122444,31334055
x142,70:33843892,31334055
k142,70:34318359,31334055:474467
x142,70:35601695,31334055
k142,71:35601695,31334055:0
)
(142,74:20746239,32022183:14855456,370022,123340
x142,74:21657593,32022183
k142,72:21829553,32022183:171960
$142,72:21829553,32022183
x142,72:22391441,32022183
k142,72:22391441,32022183:0
x142,72:22551001,32022183
k142,72:22551001,32022183:0
x142,72:23674777,32022183
k142,72:23674777,32022183:0
x142,72:23955721,32022183
k142,72:23955721,32022183:0
x142,72:25773634,32022183
(142,72:25773634,32092663:32768,0,0
)
x142,72:26839140,32022183
(142,72:26839140,32092663:32768,0,0
)
x142,72:28466534,32022183
(142,72:28466534,32092663:32768,0,0
)
x142,72:28901629,32022183
$142,72:28909214,32022183
x142,72:29068774,32022183
k142,72:29240735,32022183:171961
k142,73:29285096,32022183:44361
x142,73:30458797,32022183
k142,73:30621757,32022183:162960
$142,73:30621757,32022183
x142,73:31932267,32022183
k142,73:31932267,32022183:0
x142,73:32194369,32022183
k142,73:32194369,32022183:0
x142,73:32456471,32022183
k142,73:32456471,32022183:0
x142,73:32718573,32022183
k142,73:32718573,32022183:0
x142,73:33504879,32022183
k142,73:33504879,32022183:0
x142,73:33766981,32022183
k142,73:33766981,32022183:0
x142,73:34553287,32022183
k142,73:34553287,32022183:0
x142,73:34815389,32022183
k142,73:34815389,32022183:0
x142,73:35339593,32022183
k142,73:35339593,32022183:0
x142,73:35601695,32022183
k142,74:35601695,32022183:0
)
(142,74:20746239,32710311:14855456,342613,70480
x142,74:21794647,32710311
g142,73:21794647,32710311
x142,73:22056749,32710311
g142,73:22056749,32710311
x142,73:23891463,32710311
(142,73:23891463,32780791:32768,0,0
)
x142,73:24972639,32710311
(142,73:24972639,32780791:32768,0,0
)
x142,73:26578019,32710311
(142,73:26578019,32780791:32768,0,0
)
x142,73:26872889,32710311
$142,73:26872889,32710311
x142,73:27032449,32710311
k142,74:35601695,32710311:8569246
g142,74:35601695,32710311
)
(142,83:20746239,33398439:14855456,342613,95931
(142,76:20746239,33398439:-561888,0,0
g142,76:20184351,33398439
g142,76:20184351,33398439
g142,76:20184351,33398439
(142,76:20184351,33398439:0,0,0
g142,76:20184351,33398439
g142,76:20184351,33398439
(142,76:20184351,33398439:0,0,0
(142,76:20184351,32710311:0,0,0
)
)
g142,76:20184351,33398439
)
g142,76:20184351,33398439
)
x142,76:20759944,33398439
k142,77:20902811,33398439:142867
x142,77:21305138,33398439
x142,77:22292356,33398439
k142,77:22450903,33398439:158547
x142,77:22898259,33398439
k142,77:23041127,33398439:142868
x142,77:24801188,33398439
k142,77:24959735,33398439:158547
x142,77:25555394,33398439
k142,77:25698261,33398439:142867
x142,77:26266023,33398439
x142,77:26995301,33398439
k142,77:27153848,33398439:158547
x142,77:27737761,33398439
k142,77:27880628,33398439:142867
x142,77:28176745,33398439
x142,77:28738633,33398439
k142,77:28881500,33398439:142867
x142,77:30095824,33398439
k142,77:30254372,33398439:158548
x142,77:31157896,33398439
k142,77:31300763,33398439:142867
x142,77:31771613,33398439
k142,77:31914480,33398439:142867
x142,77:34477923,33398439
x142,77:35206712,33398439
x142,77:35487655,33398439
x142,77:35601695,33398439
k142,77:35601695,33398439:0
)
(142,83:20746239,34086567:14855456,342613,95931
x142,83:21148566,34086567
x142,78:21604242,34086567
x142,78:24269782,34086567
k142,78:24666664,34086567:396882
x142,78:25082697,34086567
k142,78:25410448,34086567:327751
x142,78:27483266,34086567
k142,78:27811157,34086567:327891
x142,78:29686726,34086567
k142,78:30014616,34086567:327890
x142,78:31581931,34086567
x142,78:32318552,34086567
k142,78:32646443,34086567:327891
x142,78:33428583,34086567
x142,78:33815736,34086567
x142,78:34597875,34086567
k142,78:34925765,34086567:327890
x142,78:35601695,34086567
k142,78:35601695,34086567:0
)
(142,83:20746239,34774695:14855456,342613,95931
x142,83:21490202,34774695
x142,78:22978617,34774695
k142,78:23412930,34774695:434313
x142,78:25205292,34774695
k142,79:25639606,34774695:434314
x142,79:28095271,34774695
k142,79:28651786,34774695:556515
k142,80:29211403,34774695:559617
x142,80:29849650,34774695
x142,80:30118261,34774695
x142,80:30357896,34774695
x142,80:30597531,34774695
x142,80:30837166,34774695
x142,80:32122271,34774695
k142,80:32566304,34774695:444033
x142,80:33045577,34774695
k142,80:33489610,34774695:444033
x142,80:35601695,34774695
k142,80:35601695,34774695:0
)
(142,83:20746239,35462823:14855456,342613,109635
x142,83:21167558,35462823
x142,80:22786470,35462823
k142,80:23029000,35462823:242530
x142,80:23275880,35462823
x142,80:24023762,35462823
x142,80:24539253,35462823
x142,80:25236035,35462823
k142,80:25476006,35462823:239971
x142,80:26478398,35462823
x142,80:27602174,35462823
x142,80:27883118,35462823
x142,80:29166454,35462823
k142,81:29406425,35462823:239971
x142,81:30689761,35462823
k142,81:30929731,35462823:239970
k142,82:31059521,35462823:129790
x142,82:32233222,35462823
k142,82:32456471,35462823:223249
$142,82:32456471,35462823
x142,82:33766981,35462823
k142,82:33766981,35462823:0
x142,82:34029083,35462823
k142,82:34029083,35462823:0
x142,82:34291185,35462823
k142,82:34291185,35462823:0
x142,82:34553287,35462823
k142,82:34553287,35462823:0
x142,82:35339593,35462823
k142,82:35339593,35462823:0
x142,82:35601695,35462823
k142,83:35601695,35462823:0
)
(142,83:20746239,36150951:14855456,342613,109635
x142,83:24677769,36150951
g142,82:24677769,36150951
x142,82:24939871,36150951
g142,82:24939871,36150951
x142,82:25726177,36150951
g142,82:25726177,36150951
x142,82:25988279,36150951
g142,82:25988279,36150951
x142,82:28085095,36150951
g142,82:28085095,36150951
x142,82:28347197,36150951
g142,82:28347197,36150951
x142,82:30706115,36150951
$142,82:30706115,36150951
x142,82:30865675,36150951
k142,83:35601695,36150951:4736020
g142,83:35601695,36150951
)
(142,90:20746239,36839079:14855456,342613,95931
(142,84:20746239,36839079:-561888,0,0
g142,84:20184351,36839079
g142,84:20184351,36839079
g142,84:20184351,36839079
(142,84:20184351,36839079:0,0,0
g142,84:20184351,36839079
g142,84:20184351,36839079
(142,84:20184351,36839079:0,0,0
(142,84:20184351,36150951:0,0,0
)
)
g142,84:20184351,36839079
)
g142,84:20184351,36839079
)
x142,84:20780010,36839079
k142,85:21294874,36839079:514864
x142,85:21870467,36839079
k142,85:22385331,36839079:514864
x142,85:22947218,36839079
k142,85:23462082,36839079:514864
x142,85:23878115,36839079
x142,85:24523697,36839079
k142,85:25201038,36839079:677341
x142,85:25671888,36839079
k142,85:26186753,36839079:514865
x142,85:26770666,36839079
k142,85:27285530,36839079:514864
x142,85:29399560,36839079
k142,85:30076901,36839079:677341
x142,85:30980425,36839079
k142,85:31495289,36839079:514864
x142,85:32079202,36839079
k142,85:32594066,36839079:514864
x142,85:33184832,36839079
k142,85:33699696,36839079:514864
x142,85:34295355,36839079
x142,85:35601695,36839079
k142,85:35601695,36839079:0
)
(142,90:20746239,37527207:14855456,342613,95931
x142,90:23171949,37527207
x142,86:23407373,37527207
k142,86:23609346,37527207:201973
x142,86:24353309,37527207
x142,86:25841724,37527207
k142,86:26043698,37527207:201974
x142,86:26499376,37527207
k142,86:26701349,37527207:201973
x142,86:28276494,37527207
x142,86:29096810,37527207
k142,86:29298784,37527207:201974
x142,86:30392213,37527207
k142,86:30594186,37527207:201973
x142,86:31921768,37527207
k142,86:32123742,37527207:201974
x142,86:33217171,37527207
k142,86:33419144,37527207:201973
x142,86:35396617,37527207
x142,86:35601695,37527207
k142,86:35601695,37527207:0
)
(142,90:20746239,38215335:14855456,342613,95931
x142,90:22533806,38215335
k142,86:22885621,38215335:351815
x142,86:25361255,38215335
k142,87:25713069,38215335:351814
x142,87:26168747,38215335
k142,87:26520562,38215335:351815
x142,87:27340878,38215335
k142,87:27692693,38215335:351815
x142,87:28414141,38215335
x142,87:30475309,38215335
k142,87:30827123,38215335:351814
x142,87:31920552,38215335
k142,87:32272367,38215335:351815
x142,87:32743217,38215335
x142,87:33715262,38215335
x142,87:34261976,38215335
x142,87:35601695,38215335
k142,87:35601695,38215335:0
)
(142,90:20746239,38903463:14855456,342613,109635
x142,90:22226148,38903463
x142,88:22465783,38903463
k142,88:22830221,38903463:364438
x142,88:25573115,38903463
x142,88:27242928,38903463
k142,88:27674406,38903463:431478
x142,88:28395854,38903463
k142,88:28827332,38903463:431478
x142,88:30110668,38903463
k142,88:30542146,38903463:431478
k142,89:30931978,38903463:389832
x142,89:32105679,38903463
k142,89:32456471,38903463:350792
$142,89:32456471,38903463
x142,89:33766981,38903463
k142,89:33766981,38903463:0
x142,89:34029083,38903463
k142,89:34029083,38903463:0
x142,89:34291185,38903463
k142,89:34291185,38903463:0
x142,89:34553287,38903463
k142,89:34553287,38903463:0
x142,89:35339593,38903463
k142,89:35339593,38903463:0
x142,89:35601695,38903463
k142,90:35601695,38903463:0
)
(142,90:20746239,39591591:14855456,342613,109635
x142,90:24677769,39591591
g142,89:24677769,39591591
x142,89:24939871,39591591
g142,89:24939871,39591591
x142,89:25726177,39591591
g142,89:25726177,39591591
x142,89:25988279,39591591
g142,89:25988279,39591591
x142,89:28085095,39591591
g142,89:28085095,39591591
x142,89:28347197,39591591
g142,89:28347197,39591591
x142,89:30706115,39591591
$142,89:30706115,39591591
x142,89:30865675,39591591
k142,90:35601695,39591591:4736020
g142,90:35601695,39591591
)
(142,96:20746239,40279719:14855456,342613,95931
(142,91:20746239,40279719:-561888,0,0
g142,91:20184351,40279719
g142,91:20184351,40279719
g142,91:20184351,40279719
(142,91:20184351,40279719:0,0,0
g142,91:20184351,40279719
g142,91:20184351,40279719
(142,91:20184351,40279719:0,0,0
(142,91:20184351,39591591:0,0,0
)
)
g142,91:20184351,40279719
)
g142,91:20184351,40279719
)
x142,91:20775117,40279719
k142,92:21023739,40279719:248622
x142,92:22709403,40279719
k142,92:22987382,40279719:277979
x142,92:23434738,40279719
k142,92:23683360,40279719:248622
x142,92:24336286,40279719
x142,92:24791962,40279719
k142,92:25069941,40279719:277979
x142,92:25653854,40279719
k142,92:25902475,40279719:248621
x142,92:27366419,40279719
k142,92:27644399,40279719:277980
x142,92:28547923,40279719
k142,92:28796544,40279719:248621
x142,92:29297740,40279719
k142,92:29546362,40279719:248622
x142,92:31232026,40279719
k142,92:31510005,40279719:277979
k142,93:31691405,40279719:181400
x142,93:32479419,40279719
x142,93:33967834,40279719
k142,93:34216456,40279719:248622
x142,93:35601695,40279719
k142,93:35601695,40279719:0
)
(142,96:20746239,40967847:14855456,342613,95931
x142,96:21566555,40967847
k142,93:21736666,40967847:170111
x142,93:22458114,40967847
x142,93:24181954,40967847
k142,93:24352066,40967847:170112
x142,93:25638437,40967847
k142,93:25808548,40967847:170111
x142,93:26886805,40967847
x142,93:27874023,40967847
x142,93:28716855,40967847
x142,93:29400125,40967847
x142,93:30197437,40967847
k142,93:30367549,40967847:170112
x142,93:31092032,40967847
x142,93:31357803,40967847
x142,93:32788560,40967847
k142,93:32958671,40967847:170111
x142,93:33429521,40967847
x142,93:34796553,40967847
k142,94:32958671,40967847:-15174
x142,94:35601695,40967847
k142,94:35601695,40967847:0
)
(142,96:20746239,41655975:14855456,342613,95931
x142,96:23240080,41655975
g142,94:23429986,41655975
g142,95:23491794,41655975
x142,95:25538487,41655975
g142,95:25728393,41655975
x142,95:27075456,41655975
g142,95:27265362,41655975
x142,95:28389138,41655975
x142,95:28670082,41655975
x142,95:29391530,41655975
g142,95:29581436,41655975
x142,95:30864772,41655975
k142,96:35601695,41655975:4736923
g142,96:35601695,41655975
)
]
]
g1,398:35601695,47722009
)
)
]
(1,398:3587359,48770585:32014336,0,0
h1,398:3587359,48770585:32014336,0,0
)
]
]
]
]
!74623
}4
Input:143:/Users/linwan/Downloads/manuscript-v2/./oup-authoring-template.aux
!87
Postamble:
Count:6374
!26
Post scriptum:
