# Supplementary material for: A physics-informed neural SDE network for learning cellular dynamics from time-series scRNA-seq data
Source: Bioinformatics. 2024 Sep 4;40(Suppl 2):ii120–7. doi: 10.1093/bioinformatics/btae400 (PMC11373338; doi:10.1093/bioinformatics/btae400)
Supplement: btae400_Supplementary_Data [file btae400_supplementary_data.zip › reference.bib]

%% This BibTeX bibliography file was created using BibDesk.
%% http://bibdesk.sourceforge.net/

%% Created for Lin Wan at 2024-03-13 15:20:38 +0800 


%% Saved with string encoding Unicode (UTF-8) 

@article{sha2024reconstructing,
  title={Reconstructing growth and dynamic trajectories from single-cell transcriptomics data},
  author={Sha, Yutong and Qiu, Yuchi and Zhou, Peijie and Nie, Qing},
  journal={{Nature Machine Intelligence}},
  volume={6},
  number={1},
  pages={25--39},
  year={2024},
  publisher={Nature Publishing Group UK London}
}


@article{Schiebinger2019OptimalTransportAO,
  title={Optimal-transport analysis of single-cell gene expression identifies developmental trajectories in reprogramming},
  author={Schiebinger, Geoffrey and Shu, Jian and Tabaka, Marcin and Cleary, Brian and Subramanian, Vidya and Solomon, Aryeh and Gould, Joshua and Liu, Siyan and Lin, Stacie and Berube, Peter and others},
  journal={{Cell}},
  volume={176},
  number={4},
  pages={928--943},
  year={2019},
  publisher={Elsevier}
}

@inproceedings{Tong2020TrajectoryNetAD,
  title={Trajectorynet: A dynamic optimal transport network for modeling cellular dynamics},
  author={Tong, Alexander and Huang, Jessie and Wolf, Guy and Van Dijk, David and Krishnaswamy, Smita},
  booktitle={{International Conference on Machine Learning}},
  pages={9526--9536},
  year={2020},
  organization={PMLR}
}

@article{Yeo2021GenerativeMO,
  title={Generative modeling of single-cell time series with PRESCIENT enables prediction of cell trajectories with interventions},
  author={Yeo, Grace Hui Ting and Saksena, Sachit D and Gifford, David K},
  journal={{Nature communications}},
  volume={12},
  number={1},
  pages={3222},
  year={2021},
  publisher={Nature Publishing Group UK London}
}

@article{Huguet2022ManifoldIO,
  title={Manifold interpolating optimal-transport flows for trajectory inference},
  author={Huguet, Guillaume and Magruder, Daniel Sumner and Tong, Alexander and Fasina, Oluwadamilola and Kuchroo, Manik and Wolf, Guy and Krishnaswamy, Smita},
  journal={{Advances in Neural Information Processing Systems}},
  volume={35},
  pages={29705--29718},
  year={2022}
}

@article{zhang2023modeling,
  title={Modeling single cell trajectory using forward-backward stochastic differential equations},
  author={Zhang, Kevin and Zhu, Junhao and Kong, Dehan and Zhang, Zhaolei},
  journal={{PLOS Computational Biology}},
  volume={20},
  number={4},
  pages={e1012015},
  year={2024},
  publisher={Public Library of Science San Francisco, CA USA}
}


@article{evans1983introduction,
  title={An introduction to mathematical optimal control theory version 0.2},
  author={Evans, Lawrence C},
  journal = {Lecture notes available at http://math. berkeley. edu/\~{} evans/control. course. pdf},
  year={1983}
}

@book{evans2022partial,
  title={Partial differential equations},
  author={Evans, Lawrence C},
  volume={19},
  year={2022},
  publisher={American Mathematical Society}
}

@inproceedings{onken2021ot,
  title={Ot-flow: Fast and accurate continuous normalizing flows via optimal transport},
  author={Onken, Derek and Fung, Samy Wu and Li, Xingjian and Ruthotto, Lars},
  booktitle={Proceedings of the AAAI Conference on Artificial Intelligence},
  volume={35},
  number={10},
  pages={9223--9232},
  year={2021}
}

@inproceedings{li2020scalable,
  title={Scalable gradients for stochastic differential equations},
  author={Li, Xuechen and Wong, Ting-Kam Leonard and Chen, Ricky TQ and Duvenaud, David},
  booktitle={{International Conference on Artificial Intelligence and Statistics}},
  pages={3870--3882},
  year={2020},
  organization={PMLR}
}

@inproceedings{kidger2021neuralsde,
  title={Neural sdes as infinite-dimensional gans},
  author={Kidger, Patrick and Foster, James and Li, Xuechen and Lyons, Terry J},
  booktitle={{International Conference on Machine Learning}},
  pages={5453--5463},
  year={2021},
  organization={PMLR}
}


@article{jiang2022dynamic,
  title={Dynamic inference of cell developmental complex energy landscape from time series single-cell transcriptomic data},
  author={Jiang, Qi and Zhang, Shuo and Wan, Lin},
  journal={{PLoS Computational Biology}},
  volume={18},
  number={1},
  pages={e1009821},
  year={2022},
  publisher={Public Library of Science San Francisco, CA USA}
}

@article{weinreb2020lineage,
  title={Lineage tracing on transcriptional landscapes links state to fate during differentiation},
  author={Weinreb, Caleb and Rodriguez-Fraticelli, Alejo and Camargo, Fernando D and Klein, Allon M},
  journal={{Science}},
  volume={367},
  number={6479},
  pages={eaaw3381},
  year={2020},
  publisher={American Association for the Advancement of Science}
}	
	

@inproceedings{
yang2018scalable,
title={Scalable Unbalanced Optimal Transport using Generative Adversarial Networks},
author={Karren D. Yang and Caroline Uhler},
booktitle={International Conference on Learning Representations},
year={2019},
}


@article{veres2019charting,
  title={Charting cellular identity during human in vitro $\beta$-cell differentiation},
  author={Veres, Adrian and Faust, Aubrey L and Bushnell, Henry L and Engquist, Elise N and Kenty, Jennifer Hyoje-Ryu and Harb, George and Poh, Yeh-Chuin and Sintov, Elad and G{\"u}rtler, Mads and Pagliuca, Felicia W and others},
  journal={{Nature}},
  volume={569},
  number={7756},
  pages={368--373},
  year={2019},
  publisher={Nature Publishing Group UK London}
}

@book{bressloff2014stochastic,
  title={Stochastic processes in cell biology},
  author={Bressloff, Paul C},
  volume={41},
  year={2021},
  publisher={Springer},
  edition = {Second}
}


@article{wang2015landscape,
  title={Landscape and flux theory of non-equilibrium dynamical systems with application to biology},
  author={Wang, Jin},
  journal={{Advances in Physics}},
  volume={64},
  number={1},
  pages={1--137},
  year={2015},
  publisher={Taylor \& Francis}
}


@article{fang2019nonequilibrium,
  title={Nonequilibrium physics in biology},
  author={Fang, Xiaona and Kruse, Karsten and Lu, Ting and Wang, Jin},
  journal={{Reviews of Modern Physics}},
  volume={91},
  number={4},
  pages={045004},
  year={2019},
  publisher={APS}
}


@article{ruthotto2020machine,
  title={A machine learning framework for solving high-dimensional mean field game and mean field control problems},
  author={Ruthotto, Lars and Osher, Stanley J and Li, Wuchen and Nurbekyan, Levon and Fung, Samy Wu},
  journal={{Proceedings of the National Academy of Sciences}},
  volume={117},
  number={17},
  pages={9183--9193},
  year={2020},
  publisher={National Acad Sciences}
}


@article{cuturi2013sinkhorn,
  title={Sinkhorn distances: Lightspeed computation of optimal transport},
  author={Cuturi, Marco},
  journal={{Advances in Neural Information Processing Systems}},
  volume={26},
  year={2013}
}

@book{waddington1957strategy,
  title={The Strategy of the Genes: A Discussion of Some Aspects of Theoretical Biology},
  author={Waddington, Conrad Hall},
  year={1957},
  publisher={G. Allen and Unwin}
}


@inproceedings{oh2024stable,
  title={Stable Neural Stochastic Differential Equations in Analyzing Irregular Time Series Data},
  author={Oh, YongKyung and Lim, Dongyoung and Kim, Sungil},
  booktitle={International Conference on Learning Representations},
  year={2024}
}

@article{Shi2019,
  title={Quantifying pluripotency landscape of cell differentiation from scRNA-seq data by continuous birth-death process},
  author={Shi, Jifan and Li, Tiejun and Chen, Luonan and Aihara, Kazuyuki},
  journal={{PLoS Computational Biology}},
  volume={15},
  number={11},
  pages={e1007488},
  year={2019},
  publisher={Public Library of Science San Francisco, CA USA}
}

@article{benamou2000computational,
  title={A computational fluid mechanics solution to the Monge-Kantorovich mass transfer problem},
  author={Benamou, Jean-David and Brenier, Yann},
  journal={{Numerische Mathematik}},
  volume={84},
  number={3},
  pages={375--393},
  year={2000},
  publisher={Springer-Verlag Berlin/Heidelberg}
}

@book{weinan2021applied,
  title={Applied stochastic analysis},
  author={Weinan, E and Li, Tiejun and Vanden-Eijnden, Eric},
  volume={199},
  year={2021},
  publisher={American Mathematical Soc.}
}


@article{mcinnes2018umap,
  title={Umap: Uniform manifold approximation and projection for dimension reduction},
  author={McInnes, Leland and Healy, John and Melville, James},
  journal={arXiv preprint arXiv:1802.03426},
  year={2018}
}

@article{moon2019visualizing,
  title={Visualizing structure and transitions in high-dimensional biological data},
  author={Moon, Kevin R and Van Dijk, David and Wang, Zheng and Gigante, Scott and Burkhardt, Daniel B and Chen, William S and Yim, Kristina and Elzen, Antonia van den and Hirn, Matthew J and Coifman, Ronald R and others},
  journal={{Nature Biotechnology}},
  volume={37},
  number={12},
  pages={1482--1492},
  year={2019},
  publisher={Nature Publishing Group US New York}
}

@book{goldstein2011classical,
  title={Classical mechanics},
  author={Goldstein, Herbert},
  year={2011},
  publisher={Pearson Education},
  edition={Third}
}

@inproceedings{onken2021ot,
  title={Ot-flow: Fast and accurate continuous normalizing flows via optimal transport},
  author={Onken, Derek and Fung, Samy Wu and Li, Xingjian and Ruthotto, Lars},
  booktitle={Proceedings of the AAAI Conference on Artificial Intelligence},
  volume={35},
  number={10},
  pages={9223--9232},
  year={2021}
}
